# Supplementary material for: catena-Poly[[tetra-μ-formato-κ8 O:O′-dicopper(II)]-μ-hexa­methyl­ene­tetra­mine-κ2 N 1:N 5]
Source: Acta Crystallogr Sect E Struct Rep Online. 2013 Nov 30;69(Pt 12):m690. doi: 10.1107/S160053681303184X (PMC3885013; doi:10.1107/S160053681303184X)
Supplement: Supplementary file 1 [file e-69-0m690-sup1.cif]

##############################################################################
#                                                                            #
# This CIF contains the data in a paper accepted for publication in          #
# Acta Crystallographica Section E. It conforms to the requirements of       #
# Notes for Authors for Acta Crystallographica Section E, and has been       #
# peer reviewed under the auspices of the IUCr Commission on Journals.       #
#                                                                            #
# Full details of the Crystallographic Information File format               #
# are given in the paper "The Crystallographic Information File (CIF):       #
# a New Standard Archive File for Crystallography" by S. R. Hall, F. H.      #
# Allen and I. D. Brown [Acta Cryst. (1991), A47, 655-685].                  #
#                                                                            #
# The current version of the core CIF dictionary is obtainable from          #
# ftp://ftp.iucr.org/pub/cif_core.dic.                                       #
#                                                                            #
# Software is freely available for graphical display of the structure(s)     #
# in this CIF. For information consult the CIF software page                 #
# http://www.iucr.org/resources/cif/software.                                #
#                                                                            #
# This file may be used for bona fide research purposes within the           #
# scientific community so long as proper attribution is given to the journal # 
# article from which it was obtained.                                        #
#                                                                            #
##############################################################################
data_I
_audit_creation_method     'form.cif (version 2.0)'
_journal_data_validation_number     ?
_journal_date_recd_electronic     2013-10-12
_journal_date_accepted     2013-11-22
_journal_name_full     'Acta Crystallographica, Section E'
_journal_year     2013
_journal_volume     69
_journal_issue     12
_journal_page_first     m690
_journal_page_last     m690
_journal_paper_category     QM
_journal_paper_doi     10.1107/S160053681303184X
_journal_coeditor_code     NG5345
_publ_contact_author_name     'Jianfang Cao'
_publ_contact_author_address
;
Chemical Engineering College
Qinghai University
Xining 810016
People's Republic of China
;
_publ_contact_author_email     caojf_334@163.com
_publ_contact_author_fax     '+86-0971-5310427'
_publ_contact_author_phone     '+86-0971-5310427'
_publ_section_title
;\
<i>catena</i>-Poly[[tetra-\m-formato-\k^8^<i>O</i>:<i>O</i>'-dicopper(II)]-\m-\
hexamethylenetetramine-\k^2^<i>N</i>^1^:<i>N</i>^5^]
;
loop_
    _publ_author_name
    _publ_author_address
    'Jianfang Cao'
;
   Chemical Engineering College
Qinghai University
Xining 810016
People's Republic of China
;
    'Ziping Huang'
;
Chemical Engineering College
Qinghai University
Xining 810016
People's Republic of China
;
    'Changnian Cao'
;
Chemical Engineering College
Qinghai University
Xining 810016
People's Republic of China
;
    'Chunchun Cheng'
;
Chemical Engineering College
Qinghai University
Xining 810016
People's Republic of China
;
    'Chunyan Sun'
;
Chemical Engineering College
Qinghai University
Xining 810016
People's Republic of China
;
_database_code_depnum_ccdc_archive     'CCDC 973193'
_chemical_name_systematic
;\
<i>catena</i>-Poly[[tetra-\m-formato-\k^8^<i>O</i>:<i>O</i>'-\
dicopper(II)]-\m-hexamethylenetetramine-\k^2^<i>N</i>^1^:<i>N</i>^5^]
;
_chemical_name_common     ?
_chemical_formula_moiety     'Cu2 (C H O2)4 (C6 H12 N4)'
_chemical_formula_sum     'C10 H16 Cu2 N4 O8'
_chemical_formula_structural     ?
_chemical_formula_analytical     ?
_chemical_formula_iupac     '[Cu2 (C H O2)4 (C6 H12 N4)]'
_chemical_formula_weight     447.36
_chemical_melting_point     ?
_symmetry_cell_setting     orthorhombic
_symmetry_space_group_name_H-M     'P n m a'
_symmetry_space_group_name_Hall     '-P 2ac 2n'
loop_
    _symmetry_equiv_pos_as_xyz
    'x,y,z'
    '-x+1/2, -y, z+1/2'
    '-x, y+1/2, -z'
    'x+1/2, -y+1/2, -z+1/2'
    '-x, -y, -z'
    'x-1/2, y, -z-1/2'
    'x, -y-1/2, z'
    '-x-1/2, y-1/2, z-1/2'
_cell_length_a     13.1252(19)
_cell_length_b     17.281(3)
_cell_length_c     6.4777(9)
_cell_angle_alpha     90.00
_cell_angle_beta     90.00
_cell_angle_gamma     90.00
_cell_volume     1469.3(4)
_cell_formula_units_Z     4
_cell_measurement_reflns_used     1680
_cell_measurement_theta_min     2.36
_cell_measurement_theta_max     26.37
_cell_measurement_temperature     103(2)
_exptl_crystal_description     block
_exptl_crystal_colour     green
_exptl_crystal_size_max     0.26
_exptl_crystal_size_mid     0.24
_exptl_crystal_size_min     0.18
_exptl_crystal_density_diffrn     2.022
_exptl_crystal_density_meas     2.022
_exptl_crystal_density_method     'not measured'
_exptl_crystal_F_000     904
_exptl_absorpt_coefficient_mu     2.947
_exptl_absorpt_correction_type     multi-scan
_exptl_absorpt_process_details     '(SADABS; Sheldrick, 1996)'
_exptl_absorpt_correction_T_min     0.469
_exptl_absorpt_correction_T_max     0.588
_exptl_special_details
;
;
_diffrn_ambient_temperature     103(2)
_diffrn_radiation_type     MoK\a
_diffrn_radiation_wavelength     0.71073
_diffrn_radiation_source     'fine-focus sealed tube'
_diffrn_radiation_monochromator     graphite
_diffrn_measurement_device_type     'Bruker SMART APEX area-detector'
_diffrn_measurement_method     '\w scans'
_diffrn_detector_area_resol_mean     16.0143
_diffrn_reflns_number     5203
_diffrn_reflns_av_R_equivalents     0.0209
_diffrn_reflns_av_sigmaI/netI     0.0210
_diffrn_reflns_theta_min     2.36
_diffrn_reflns_theta_max     26.37
_diffrn_reflns_theta_full     26.37
_diffrn_measured_fraction_theta_max     0.994
_diffrn_measured_fraction_theta_full     0.994
_diffrn_reflns_limit_h_min     -7
_diffrn_reflns_limit_h_max     16
_diffrn_reflns_limit_k_min     -16
_diffrn_reflns_limit_k_max     21
_diffrn_reflns_limit_l_min     -8
_diffrn_reflns_limit_l_max     8
_diffrn_reflns_reduction_process     ?
_diffrn_standards_number     0
_diffrn_standards_interval_count     ?
_diffrn_standards_interval_time     ?
_diffrn_standards_decay_%     ?
loop_
    _diffrn_standard_refln_index_h
    _diffrn_standard_refln_index_k
    _diffrn_standard_refln_index_l
    ? ? ?
_refine_special_details
;
Refinement of <i>F</i>^2^ against ALL reflections. The weighted <i>R</i>-factor
<i>wR</i> and goodness of fit <i>S</i> are based on <i>F</i>^2^, conventional
<i>R</i>-factors <i>R</i> are based on <i>F</i>, with <i>F</i> set to zero for
negative <i>F</i>^2^. The threshold expression of <i>F</i>^2^ >
\s(<i>F</i>^2^) is used only for calculating <i>R</i>-factors(gt) <i>etc</i>.
and is not relevant to the choice of reflections for refinement.
<i>R</i>-factors based on <i>F</i>^2^ are statistically about twice as large
as those based on <i>F</i>, and <i>R</i>-factors based on ALL data will be
even larger.
;
_reflns_number_total     1550
_reflns_number_gt     1345
_reflns_threshold_expression     >2\s(I)
_refine_ls_structure_factor_coef     Fsqd
_refine_ls_matrix_type     full
_refine_ls_R_factor_all     0.0333
_refine_ls_R_factor_gt     0.0282
_refine_ls_wR_factor_all     ?
_refine_ls_wR_factor_ref     0.0766
_refine_ls_goodness_of_fit_all     1.042
_refine_ls_goodness_of_fit_ref     1.042
_refine_ls_restrained_S_all     1.042
_refine_ls_restrained_S_obs     ?
_refine_ls_number_reflns     1550
_refine_ls_number_parameters     115
_refine_ls_number_restraints     0
_refine_ls_number_constraints     ?
_refine_ls_hydrogen_treatment     constr
_refine_ls_weighting_scheme     calc
_refine_ls_weighting_details
         'calc w=1/[\s^2^(Fo^2^)+(0.0488P)^2^+0.5436P] where P=(Fo^2^+2Fc^2^)/3'
_refine_ls_shift/su_max     0.001
_refine_ls_shift/su_mean     0.000
_refine_diff_density_max     0.686
_refine_diff_density_min     -0.714
_refine_ls_extinction_method     none
_refine_ls_extinction_coef     ?
_refine_ls_abs_structure_details     ?
_refine_ls_abs_structure_Flack     ?
_refine_ls_abs_structure_Rogers     ?
loop_
    _atom_type_symbol
    _atom_type_description
    _atom_type_scat_dispersion_real
    _atom_type_scat_dispersion_imag
    _atom_type_scat_source
    'C' 'C' 0.0033 0.0016
                         'International Tables Vol C Tables 4.2.6.8 and 6.1.1.4'
    'H' 'H' 0.0000 0.0000
                         'International Tables Vol C Tables 4.2.6.8 and 6.1.1.4'
    'N' 'N' 0.0061 0.0033
                         'International Tables Vol C Tables 4.2.6.8 and 6.1.1.4'
    'O' 'O' 0.0106 0.0060
                         'International Tables Vol C Tables 4.2.6.8 and 6.1.1.4'
    'Cu' 'Cu' 0.3201 1.2651
                         'International Tables Vol C Tables 4.2.6.8 and 6.1.1.4'
_computing_data_collection     'SMART (Bruker, 1997)'
_computing_cell_refinement     'SAINT (Bruker, 1997)'
_computing_data_reduction     'SAINT (Bruker, 1997)'
_computing_structure_solution     'SHELXS97 (Sheldrick, 2008)'
_computing_structure_refinement     'SHELXL97 (Sheldrick, 2008)'
_computing_molecular_graphics     'SHELXTL (Sheldrick, 2008)'
_computing_publication_material     'SHELXTL (Sheldrick, 2008)'
loop_
    _atom_site_type_symbol
    _atom_site_label
    _atom_site_fract_x
    _atom_site_fract_y
    _atom_site_fract_z
    _atom_site_U_iso_or_equiv
    _atom_site_adp_type
    _atom_site_calc_flag
    _atom_site_refinement_flags
    _atom_site_occupancy
    _atom_site_symmetry_multiplicity
    _atom_site_disorder_assembly
    _atom_site_disorder_group
    Cu Cu1 0.03147(2) 0.569254(15) 0.06885(4) 0.01482(13) Uani d . 1 1 . .
    N N1 0.09051(15) 0.67876(11) 0.1987(3) 0.0167(4) Uani d . 1 1 . .
    C C6 0.2292(3) 0.7500 0.4773(7) 0.0376(11) Uani d S 1 2 . .
    H H6A 0.2607 0.7963 0.5407 0.045 Uiso calc PR 0.50 1 . .
    H H6B 0.2607 0.7037 0.5407 0.045 Uiso calc PR 0.50 1 . .
    O O1 -0.06061(14) 0.61313(10) -0.1393(3) 0.0243(4) Uani d . 1 1 . .
    O O2 -0.11320(13) 0.49698(10) -0.2546(3) 0.0222(4) Uani d . 1 1 . .
    O O3 -0.08446(14) 0.55920(9) 0.2587(3) 0.0229(4) Uani d . 1 1 . .
    O O4 -0.13726(14) 0.44265(9) 0.1462(3) 0.0228(4) Uani d . 1 1 . .
    C C1 -0.11161(19) 0.56950(13) -0.2535(4) 0.0189(5) Uani d . 1 1 . .
    H H1 -0.1544 0.5944 -0.3515 0.023 Uiso calc R 1 1 . .
    C C2 -0.14152(18) 0.50082(13) 0.2619(4) 0.0186(5) Uani d . 1 1 . .
    H H2 -0.1938 0.5007 0.3634 0.022 Uiso calc R 1 1 . .
    C C3 0.20300(19) 0.68165(14) 0.1630(4) 0.0256(6) Uani d . 1 1 . .
    H H3A 0.2347 0.6346 0.2222 0.031 Uiso calc R 1 1 . .
    H H3B 0.2164 0.6817 0.0126 0.031 Uiso calc R 1 1 . .
    C C4 0.0729(2) 0.68132(15) 0.4251(4) 0.0256(6) Uani d . 1 1 . .
    H H4A -0.0014 0.6813 0.4520 0.031 Uiso calc R 1 1 . .
    H H4B 0.1020 0.6342 0.4889 0.031 Uiso calc R 1 1 . .
    C C5 0.0455(3) 0.7500 0.1069(5) 0.0164(7) Uani d S 1 2 . .
    H H5A -0.0290 0.7500 0.1301 0.020 Uiso calc SR 1 2 . .
    H H5B 0.0576 0.7500 -0.0440 0.020 Uiso calc SR 1 2 . .
    N N2 0.2502(3) 0.7500 0.2553(6) 0.0306(8) Uani d S 1 2 . .
    N N3 0.1187(3) 0.7500 0.5219(5) 0.0299(8) Uani d S 1 2 . .
loop_
    _atom_site_aniso_label
    _atom_site_aniso_U_11
    _atom_site_aniso_U_22
    _atom_site_aniso_U_33
    _atom_site_aniso_U_12
    _atom_site_aniso_U_13
    _atom_site_aniso_U_23
    Cu1 0.01667(19) 0.01185(19) 0.01595(19) -0.00041(10) -0.00034(10)
                                                                    -0.00042(10)
    N1 0.0205(10) 0.0106(9) 0.0191(10) 0.0003(8) -0.0004(8) 0.0002(8)
    C6 0.047(3) 0.0180(19) 0.048(3) 0.000 -0.028(2) 0.000
    O1 0.0307(10) 0.0168(9) 0.0253(9) 0.0018(7) -0.0092(8) 0.0001(7)
    O2 0.0245(9) 0.0181(9) 0.0240(9) 0.0009(7) -0.0066(7) 0.0015(7)
    O3 0.0232(10) 0.0207(9) 0.0248(10) -0.0027(7) 0.0062(7) -0.0043(7)
    O4 0.0253(9) 0.0197(9) 0.0234(9) -0.0044(7) 0.0056(8) -0.0033(7)
    C1 0.0182(12) 0.0205(12) 0.0181(13) 0.0038(9) 0.0019(9) 0.0032(9)
    C2 0.0171(12) 0.0195(12) 0.0192(12) 0.0037(10) -0.0002(9) 0.0018(9)
    C3 0.0215(13) 0.0151(12) 0.0401(16) 0.0018(10) -0.0030(11) -0.0002(11)
    C4 0.0407(16) 0.0161(13) 0.0199(13) -0.0014(12) -0.0026(11) 0.0029(9)
    C5 0.0196(17) 0.0127(16) 0.0169(16) 0.000 -0.0021(13) 0.000
    N2 0.0226(16) 0.0167(15) 0.052(2) 0.000 -0.0107(14) 0.000
    N3 0.053(2) 0.0145(15) 0.0219(16) 0.000 -0.0136(15) 0.000
_geom_special_details
;
All e.s.d.'s (except the e.s.d. in the dihedral angle between two l.s. planes)
are estimated using the full covariance matrix. The cell e.s.d.'s are taken
into account individually in the estimation of e.s.d.'s in distances, angles
and torsion angles; correlations between e.s.d.'s in cell parameters are only
used when they are defined by crystal symmetry. An approximate (isotropic)
treatment of cell e.s.d.'s is used for estimating e.s.d.'s involving l.s.
planes.
;
loop_
    _geom_bond_atom_site_label_1
    _geom_bond_atom_site_label_2
    _geom_bond_site_symmetry_2
    _geom_bond_distance
    _geom_bond_publ_flag
    Cu1 O1 . 1.9632(17) ?
    Cu1 O3 . 1.9640(18) ?
    Cu1 O2 5_565 1.9769(17) ?
    Cu1 O4 5_565 1.9777(18) ?
    Cu1 N1 . 2.2112(19) ?
    Cu1 Cu1 5_565 2.6848(6) ?
    N1 C4 . 1.485(3) ?
    N1 C5 . 1.489(3) ?
    N1 C3 . 1.495(3) ?
    C6 N2 . 1.464(6) ?
    C6 N3 . 1.479(6) ?
    C6 H6A . 0.990 ?
    C6 H6B . 0.990 ?
    O1 C1 . 1.251(3) ?
    O2 C1 . 1.253(3) ?
    C1 H1 . 0.951 ?
    O2 Cu1 5_565 1.9769(16) ?
    O3 C2 . 1.257(3) ?
    O4 C2 . 1.255(3) ?
    C2 H2 . 0.950 ?
    O4 Cu1 5_565 1.9777(18) ?
    C3 N2 . 1.461(3) ?
    C3 H3A . 0.990 ?
    C3 H3B . 0.990 ?
    C4 N3 . 1.471(3) ?
    C4 H4A . 0.991 ?
    C4 H4B . 0.990 ?
    C5 N1 7_575 1.489(3) ?
    C5 H5A . 0.989 ?
    C5 H5B . 0.990 ?
    N2 C3 7_575 1.461(3) ?
    N3 C4 7_575 1.471(3) ?
loop_
    _geom_angle_atom_site_label_1
    _geom_angle_atom_site_label_2
    _geom_angle_atom_site_label_3
    _geom_angle_site_symmetry_1
    _geom_angle_site_symmetry_3
    _geom_angle
    _geom_angle_publ_flag
    O1 Cu1 O3 . . 89.26(8) ?
    O1 Cu1 O2 . 5_565 167.34(7) ?
    H1 C1 O1 . . 116.00 ?
    H1 C1 O2 . . 116.04 ?
    O3 Cu1 O2 . 5_565 89.33(7) ?
    O1 Cu1 O4 . 5_565 89.34(8) ?
    O3 Cu1 O4 . 5_565 167.36(7) ?
    O2 Cu1 O4 5_565 5_565 89.28(8) ?
    H2 C2 O3 . . 116.33 ?
    H2 C2 O4 . . 116.33 ?
    O1 Cu1 N1 . . 98.43(7) ?
    O3 Cu1 N1 . . 96.26(7) ?
    O2 Cu1 N1 5_565 . 94.24(7) ?
    O4 Cu1 N1 5_565 . 96.37(7) ?
    O1 Cu1 Cu1 . 5_565 85.79(5) ?
    O3 Cu1 Cu1 . 5_565 83.73(5) ?
    O2 Cu1 Cu1 5_565 5_565 81.54(5) ?
    O4 Cu1 Cu1 5_565 5_565 83.64(5) ?
    N1 Cu1 Cu1 . 5_565 175.78(5) ?
    H3A C3 N1 . . 109.11 ?
    H3B C3 N1 . . 109.13 ?
    H3A C3 N2 . . 109.08 ?
    H4B C4 N3 . . 109.06 ?
    C4 N1 C5 . . 107.9(2) ?
    C4 N1 C3 . . 107.8(2) ?
    H4A C4 N1 . . 109.08 ?
    H4B C4 N1 . . 109.13 ?
    C5 N1 C3 . . 107.6(2) ?
    H5A C5 N1 . . 109.35 ?
    H5B C5 N1 . . 109.30 ?
    C4 N1 Cu1 . . 110.27(15) ?
    H4A C4 N3 . . 109.13 ?
    H4B C4 N3 . . 109.16 ?
    C5 N1 Cu1 . . 114.62(15) ?
    C3 N1 Cu1 . . 108.41(14) ?
    N2 C6 N3 . . 112.1(3) ?
    C1 O1 Cu1 . . 120.20(15) ?
    C1 O2 Cu1 . 5_565 124.51(16) ?
    C2 O3 Cu1 . . 122.90(15) ?
    C2 O4 Cu1 . 5_565 122.36(16) ?
    H3A C3 H3B . . 107.88 ?
    H4A C4 H4B . . 107.83 ?
    H5B C5 H5A . . 107.97 ?
    O1 C1 O2 . . 127.9(2) ?
    O4 C2 O3 . . 127.3(2) ?
    N2 C3 N1 . . 112.5(2) ?
    N3 C4 N1 . . 112.4(2) ?
    N1 C5 N1 . 7_575 111.5(3) ?
    C3 N2 C3 . 7_575 107.9(3) ?
    C3 N2 C6 . . 108.8(2) ?
    H6A C6 N2 . . 109.20 ?
    H6B C6 N2 . . 109.20 ?
    H6A C6 N3 . . 109.18 ?
    H6B C6 N3 . . 109.18 ?
    C3 N2 C6 7_575 . 108.8(2) ?
    C4 N3 C4 7_575 . 107.6(3) ?
    C4 N3 C6 7_575 . 108.5(2) ?
    C4 N3 C6 . . 108.5(2) ?
