# Supplementary material for: catena-Poly[[tetra-μ-formato-κ8 O:O′-dicopper(II)]-μ-hexa­methyl­ene­tetra­mine-κ2 N 1:N 5]
Source: Acta Crystallogr Sect E Struct Rep Online. 2013 Nov 30;69(Pt 12):m690. doi: 10.1107/S160053681303184X (PMC3885013; doi:10.1107/S160053681303184X)
Supplement: Supplementary file 2 [file e-69-0m690-Isup2.hkl]

# 
# h,k,l, Fc-squared, Fo-squared, sigma(Fo-squared) and status flag 
# 
data_I
_shelx_title ' 62 in Pnma' 
_shelx_refln_list_code          4 
_shelx_F_calc_maximum      219.86 
_exptl_crystal_F_000       904.00 
_reflns_d_resolution_high  0.8002 
 
loop_ 
 _symmetry_equiv_pos_as_xyz 
 'x, y, z' 
 '-x+1/2, -y, z+1/2' 
 '-x, y+1/2, -z' 
 'x+1/2, -y+1/2, -z+1/2' 
 '-x, -y, -z' 
 'x-1/2, y, -z-1/2' 
 'x, -y-1/2, z' 
 '-x-1/2, y-1/2, z-1/2' 
 
_cell_length_a    13.1252 
_cell_length_b    17.2815 
_cell_length_c     6.4777 
_cell_angle_alpha  90.000 
_cell_angle_beta   90.000 
_cell_angle_gamma  90.000 
 
_shelx_F_squared_multiplier     1.000 
 
loop_ 
 _refln_index_h 
 _refln_index_k 
 _refln_index_l 
 _refln_F_squared_calc 
 _refln_F_squared_meas 
 _refln_F_squared_sigma 
 _refln_observed_status 
   6   0   0     4577.11     5315.41    110.57 o 
   8   0   0      459.09      455.82     38.87 o 
  10   0   0     1515.41     1382.32     69.83 o 
  12   0   0     5696.46     5984.72    162.54 o 
  14   0   0     3236.44     3400.06    128.91 o 
  16   0   0     2664.90     3256.02    139.18 o 
   4   1   0     1837.11     1668.04     51.84 o 
   6   1   0     5588.80     5117.58    302.68 o 
   8   1   0     1041.59      828.13     35.45 o 
  10   1   0     3094.55     3152.79     73.83 o 
  12   1   0      796.15      707.18     40.39 o 
  14   1   0      134.28      177.87     27.02 o 
  16   1   0       71.49       80.31     25.18 o 
   0   2   0    31558.66    35700.46    425.29 o 
   2   2   0    27680.93    28855.47    329.26 o 
   4   2   0     6029.35     6703.77     78.33 o 
   6   2   0     5162.19     5127.96     76.53 o 
   8   2   0     1748.47     1915.83     51.42 o 
  10   2   0      741.51      665.76     35.76 o 
  12   2   0     3097.66     3286.89    147.49 o 
  14   2   0     1297.78     1471.99    175.35 o 
  16   2   0     1181.20     1202.69     60.41 o 
   2   3   0     2227.02     2469.75     27.47 o 
   4   3   0      607.76      347.02     27.86 o 
   6   3   0    11231.19    10861.04     95.53 o 
   8   3   0    33503.82    35099.89    253.92 o 
  10   3   0    14810.20    15886.32    191.99 o 
  12   3   0     3114.51     3241.45     82.44 o 
  14   3   0      602.75      640.94     44.67 o 
  16   3   0       72.26       80.86     65.69 o 
   0   4   0     4801.48     5620.25    129.05 o 
   2   4   0     7922.09     8660.88     59.80 o 
   4   4   0     4229.11     4369.92     47.31 o 
   6   4   0       18.45       10.69      6.37 o 
   8   4   0     4620.50     4758.47     61.83 o 
  10   4   0        1.66        6.47     15.32 o 
  12   4   0       11.17       15.13     13.72 o 
  14   4   0        2.28       11.04     16.23 o 
  16   4   0      108.58       90.70     24.45 o 
   2   5   0     1568.60     1545.61     20.36 o 
   4   5   0     4178.92     4071.05     46.32 o 
   6   5   0    11789.15    11639.41    154.89 o 
   8   5   0    29134.09    31283.72    233.45 o 
  10   5   0    13240.14    14207.70    179.11 o 
  12   5   0      501.76      511.85     42.05 o 
  14   5   0        7.40        5.67     13.96 o 
   0   6   0    27396.32    29734.95    546.85 o 
   2   6   0    24499.64    25269.16    151.26 o 
   4   6   0    18061.30    18974.21    142.33 o 
   6   6   0     1114.82     1065.05     48.89 o 
   8   6   0       85.90       86.92     13.74 o 
  10   6   0     4595.24     4648.86    111.35 o 
  12   6   0     2575.43     2585.71     95.09 o 
  14   6   0     4472.50     4739.98    152.22 o 
   2   7   0     6436.85     7573.14     70.04 o 
   4   7   0     1144.60     1088.06     23.92 o 
   6   7   0      933.35      903.42     31.76 o 
   8   7   0        0.74       -1.19      7.74 o 
  10   7   0      112.99      108.86     22.35 o 
  12   7   0        9.16       -7.10     13.37 o 
  14   7   0       13.90       22.29     16.07 o 
   0   8   0    32603.08    34570.95    287.76 o 
   2   8   0    25522.56    27136.32    166.07 o 
   4   8   0     4319.53     4049.62     72.47 o 
   6   8   0     1162.62     1057.16     27.60 o 
   8   8   0      622.01      598.12     26.40 o 
  10   8   0       70.88       82.33     30.85 o 
  12   8   0     1284.62     1457.22     56.51 o 
  14   8   0     1710.76     1669.18     97.85 o 
   2   9   0     1142.29     1019.74     23.24 o 
   4   9   0     5012.13     4985.37     67.33 o 
   6   9   0    11146.19    11597.06    109.76 o 
   8   9   0     5185.42     5149.92     71.15 o 
  10   9   0     1629.22     1679.72     55.02 o 
  12   9   0     1167.02     1216.45     58.28 o 
  14   9   0      313.99      377.43     55.13 o 
   0  10   0     3817.09     3984.11     60.41 o 
   2  10   0     1279.07     1252.89     26.74 o 
   4  10   0     2141.30     2138.64     79.97 o 
   6  10   0       28.79       23.95      8.87 o 
   8  10   0      226.21      240.59     18.02 o 
  10  10   0      524.46      405.24     46.57 o 
  12  10   0      113.26      111.21     33.52 o 
  14  10   0      679.30      759.57     71.70 o 
   2  11   0     5522.19     5712.58     56.03 o 
   4  11   0     9388.08    10026.32    131.40 o 
   6  11   0    16138.19    17701.96    213.39 o 
   8  11   0    15161.04    16320.36    190.04 o 
  10  11   0     7079.02     7023.62    175.32 o 
  12  11   0      577.71      597.30     60.05 o 
  14  11   0       74.49       92.93     36.57 o 
   0  12   0    20176.75    21593.40    322.79 o 
   2  12   0     2036.03     1929.01     38.91 o 
   4  12   0      242.03      201.94     20.96 o 
   6  12   0        4.10       26.14     11.87 o 
   8  12   0      828.56      794.17     37.15 o 
  10  12   0       10.74       -7.16     17.38 o 
  12  12   0      981.66     1009.70     71.06 o 
   2  13   0      351.52      314.01     25.75 o 
   4  13   0      146.97      123.50     21.65 o 
   6  13   0     1624.01     1611.30     49.60 o 
   8  13   0     9403.71     9936.93    143.86 o 
  10  13   0     2858.04     3065.13    114.05 o 
  12  13   0      123.71      105.12     31.71 o 
   0  14   0     6895.77     7052.17    165.32 o 
   2  14   0     9303.60     9524.29    185.11 o 
   4  14   0      762.73      715.35     50.53 o 
   6  14   0     3953.68     3838.02    118.49 o 
   8  14   0     1680.95     1765.99     56.50 o 
  10  14   0      459.35      471.22     51.44 o 
  12  14   0     2905.36     3072.46    124.96 o 
   2  15   0      468.53      436.68     31.09 o 
   4  15   0      916.69      918.96     58.76 o 
   6  15   0      565.17      525.92     48.18 o 
   8  15   0      886.36      891.69     58.01 o 
   0  16   0    37422.83    40188.18    560.03 o 
   2  16   0     5621.38     5723.55    110.44 o 
   4  16   0       90.69       74.43     22.08 o 
   6  16   0      115.88       87.31     24.81 o 
   8  16   0      166.45      176.07     32.62 o 
   2  17   0     2319.56     2322.47     70.89 o 
   4  17   0     4099.89     3949.61    132.01 o 
   6  17   0     6812.43     6842.04    181.10 o 
   8  17   0     3171.40     3667.94    129.71 o 
   0  18   0     1248.21     1069.21     69.62 o 
   2  18   0      367.43      298.97     30.07 o 
   4  18   0     1529.03     1479.53     81.65 o 
   6  18   0        5.05       14.70     15.83 o 
   8  18   0        0.04      -12.08     12.83 o 
   2  19   0      319.60      323.35     31.91 o 
   4  19   0     1099.69     1113.75     73.52 o 
   6  19   0     2498.03     2652.25    114.90 o 
   0  20   0     1367.75     1482.20     87.26 o 
   2  20   0     3245.68     3234.74     92.17 o 
   4  20   0     1801.97     1706.02     94.00 o 
   6  20   0      128.70      113.94     33.04 o 
   2  21   0       44.75       39.19     24.49 o 
   1   0   1    48337.57    53452.31    575.64 o 
   2   0   1    11254.57    11809.97    107.12 o 
   3   0   1    22824.57    23796.64    200.70 o 
   4   0   1    14608.14    15538.03    146.75 o 
   5   0   1    10302.58    10195.02    113.38 o 
   6   0   1     9750.86    10373.10    121.40 o 
   7   0   1      411.14      355.79     25.42 o 
   8   0   1       51.80       27.19     13.48 o 
   9   0   1     1659.77     1526.94     69.70 o 
  10   0   1     2231.29     2054.11    140.97 o 
  11   0   1     4329.05     4632.95    118.83 o 
  12   0   1     3254.42     3240.80    122.02 o 
  13   0   1     4665.14     4785.12    247.93 o 
  14   0   1       20.95        8.11     15.88 o 
  15   0   1     2487.76     2508.41     82.79 o 
  16   0   1      750.19      723.42     76.35 o 
   1   1   1       13.63        9.43      2.72 o 
   2   1   1      108.69      122.68      5.88 o 
   3   1   1      200.00      174.05     10.43 o 
   4   1   1     3004.93     3006.82     34.43 o 
   5   1   1      927.92      795.15     19.43 o 
   6   1   1     1238.72     1277.85     26.00 o 
   7   1   1     5466.64     5450.09     54.61 o 
   8   1   1      127.62      111.61     12.76 o 
   9   1   1     2333.72     2220.09     41.50 o 
  10   1   1      114.14      122.11     15.79 o 
  11   1   1     1979.75     1962.17     43.81 o 
  12   1   1       39.24        8.36     10.61 o 
  13   1   1      297.99      247.29     21.28 o 
  14   1   1      177.04      145.90     17.80 o 
  15   1   1       37.53       22.47     15.25 o 
  16   1   1      318.04      341.72     28.01 o 
   1   2   1    22361.76    24426.92    347.70 o 
   2   2   1     2317.22     2593.71     22.37 o 
   3   2   1     5745.48     5849.70     36.31 o 
   4   2   1     1615.61     1402.65     18.20 o 
   5   2   1      934.10      805.43     14.23 o 
   6   2   1      326.71      271.41      9.77 o 
   7   2   1     1051.01     1012.28     18.38 o 
   8   2   1      973.53      945.06     27.18 o 
   9   2   1       61.91       60.38     11.42 o 
  10   2   1     2367.82     2243.80     44.40 o 
  11   2   1     1794.29     1775.03     52.32 o 
  12   2   1     1913.57     1969.71     45.72 o 
  13   2   1      934.80      991.60     34.73 o 
  14   2   1       16.83       27.20     11.58 o 
  15   2   1     1035.54     1147.03     46.84 o 
  16   2   1      965.93      961.37     53.88 o 
   0   3   1     1085.46     1081.62     15.56 o 
   1   3   1     6185.75     6592.72     38.15 o 
   2   3   1     7369.63     7563.42     40.41 o 
   3   3   1     6565.96     6701.17     41.34 o 
   4   3   1     4089.80     3945.00     30.11 o 
   5   3   1     7042.38     6804.21     56.80 o 
   6   3   1      564.39      463.37     12.98 o 
   7   3   1     9566.40     9425.89     90.28 o 
   8   3   1      459.86      429.82     21.94 o 
   9   3   1    15225.07    15890.42    131.15 o 
  10   3   1       61.03       66.12     11.98 o 
  11   3   1     5805.14     6155.31     79.50 o 
  12   3   1       41.82       63.88     12.90 o 
  13   3   1     1443.79     1545.13     54.39 o 
  14   3   1      407.22      437.03     27.55 o 
  15   3   1      222.34      224.72     21.95 o 
  16   3   1     1214.45     1260.03     43.98 o 
   1   4   1     2970.97     3306.24     25.16 o 
   2   4   1     1899.19     1839.52     16.42 o 
   3   4   1       45.59       45.06      5.60 o 
   4   4   1      161.50      191.40      7.02 o 
   5   4   1       41.83       24.96      5.03 o 
   6   4   1     1025.29     1018.27     17.25 o 
   7   4   1      146.06      167.47     15.18 o 
   8   4   1      610.02      582.92     18.64 o 
   9   4   1        7.70       16.89      7.64 o 
  10   4   1       71.36       49.78      9.29 o 
  11   4   1      128.24      137.76     18.85 o 
  12   4   1      414.58      420.01     24.41 o 
  13   4   1       40.24       40.45     12.07 o 
  14   4   1       11.66       30.89     12.22 o 
  15   4   1       40.80       33.55     12.40 o 
   0   5   1     2331.21     2429.32     94.18 o 
   1   5   1      609.19      634.13     11.06 o 
   2   5   1     6866.58     7205.08     50.31 o 
   3   5   1    16157.27    17032.02     82.77 o 
   4   5   1     9215.60     9770.03     55.61 o 
   5   5   1    10700.96    10879.15     67.72 o 
   6   5   1      202.13      212.89      9.60 o 
   7   5   1    14223.99    14179.67     87.76 o 
   8   5   1      574.86      581.85     18.70 o 
   9   5   1     8690.65     8870.32     86.23 o 
  10   5   1      882.44      839.56     26.25 o 
  11   5   1     1925.96     1900.02     43.02 o 
  12   5   1        4.67        2.59      9.31 o 
  13   5   1      420.51      422.85     25.48 o 
  14   5   1      667.58      729.25     32.04 o 
  15   5   1       44.70       62.39     13.77 o 
   1   6   1    30113.77    31667.07    151.80 o 
   2   6   1     1464.65     1976.77     21.42 o 
   3   6   1    21011.66    22416.20    105.43 o 
   4   6   1      265.70      189.40      7.52 o 
   5   6   1     2996.72     2878.87     28.24 o 
   6   6   1     3987.57     4011.80     37.73 o 
   7   6   1      482.76      431.82     13.73 o 
   8   6   1     9172.70     9296.06     78.34 o 
   9   6   1     1969.03     1980.66     34.81 o 
  10   6   1     1822.39     1851.07     34.66 o 
  11   6   1     2241.77     2215.77     46.19 o 
  12   6   1        6.81       13.95     10.10 o 
  13   6   1     2141.01     2387.05     92.66 o 
  14   6   1        0.93       24.58     11.71 o 
  15   6   1     1610.73     1908.75     60.12 o 
   0   7   1     7210.50     8688.38     80.99 o 
   1   7   1     2801.98     3071.27     28.65 o 
   2   7   1     2859.71     3155.71     33.35 o 
   3   7   1      146.42      189.30      7.18 o 
   4   7   1      624.14      658.53     12.84 o 
   5   7   1       23.37       31.60      5.07 o 
   6   7   1     1611.03     1596.55     23.55 o 
   7   7   1        2.70       12.01      5.75 o 
   8   7   1     2098.94     2193.75     34.84 o 
   9   7   1      100.81      128.62     13.47 o 
  10   7   1      849.30      813.27     30.73 o 
  11   7   1      186.38      173.80     17.02 o 
  12   7   1       29.68       38.24     11.11 o 
  13   7   1       13.23        4.24     10.00 o 
  14   7   1       84.73       77.10     17.20 o 
  15   7   1        8.72       24.37     15.29 o 
   1   8   1    17188.88    18124.58     97.97 o 
   2   8   1        2.01        7.13      4.45 o 
   3   8   1     2643.43     2210.38     31.84 o 
   4   8   1        6.75       11.52      4.31 o 
   5   8   1     5290.76     5416.11     41.83 o 
   6   8   1     3264.86     3141.93     36.87 o 
   7   8   1     1793.18     1768.22     26.77 o 
   8   8   1     1555.72     1569.52     29.78 o 
   9   8   1      186.56      164.33     12.65 o 
  10   8   1     1273.04     1235.62     29.04 o 
  11   8   1     2165.63     2266.84     55.39 o 
  12   8   1      934.20      945.83     38.32 o 
  13   8   1     2904.91     3061.48     80.17 o 
  14   8   1      158.26      165.89     25.57 o 
  15   8   1     2375.87     2613.31    111.96 o 
   0   9   1     1970.45     1845.03     35.03 o 
   1   9   1     1941.89     1956.65     22.93 o 
   2   9   1     3064.34     3133.01     31.24 o 
   3   9   1     1818.48     1684.81     29.20 o 
   4   9   1      531.13      439.37     12.99 o 
   5   9   1     3572.32     3274.91     31.97 o 
   6   9   1      153.12      155.79     11.00 o 
   7   9   1     3583.14     3661.08     44.74 o 
   8   9   1      865.50      838.27     25.56 o 
   9   9   1     3970.04     4028.05     57.92 o 
  10   9   1       44.63       32.98      9.89 o 
  11   9   1     3058.06     2965.85     73.16 o 
  12   9   1       86.03      109.44     18.07 o 
  13   9   1      578.72      604.77     34.56 o 
  14   9   1        6.38        8.17     12.00 o 
   1  10   1     2261.32     2299.38     24.69 o 
   2  10   1     2987.64     3261.49     34.73 o 
   3  10   1     1414.10     1523.69     22.99 o 
   4  10   1      421.96      464.13     14.14 o 
   5  10   1      491.57      450.91     14.55 o 
   6  10   1      742.66      727.97     20.10 o 
   7  10   1      576.83      551.55     18.85 o 
   8  10   1     1922.33     1943.38     38.78 o 
   9  10   1      290.90      247.07     18.51 o 
  10  10   1      379.04      359.13     20.68 o 
  11  10   1      362.11      337.33     25.70 o 
  12  10   1        2.11       19.24     21.31 o 
  13  10   1      347.87      376.78     37.56 o 
  14  10   1        6.78       13.35     17.39 o 
   0  11   1     6830.60     7025.56     80.75 o 
   1  11   1      839.43      762.35     17.73 o 
   2  11   1     4878.25     4897.33     50.05 o 
   3  11   1     8442.36     8756.98     64.34 o 
   4  11   1     4896.90     5001.40     46.68 o 
   5  11   1    10406.73    11037.16     78.54 o 
   6  11   1      203.36      203.20     12.81 o 
   7  11   1    11673.97    12451.69     97.76 o 
   8  11   1     1073.10     1098.59     30.16 o 
   9  11   1     6626.13     6948.70     81.66 o 
  10  11   1      672.20      694.48     26.51 o 
  11  11   1     2332.24     2465.51     74.40 o 
  12  11   1        4.15       20.90     26.55 o 
  13  11   1      492.49      508.05     46.84 o 
   1  12   1     1721.06     1668.22     26.58 o 
   2  12   1     1931.53     2004.63     31.88 o 
   3  12   1     3154.89     3309.84     47.85 o 
   4  12   1     1036.11      996.78     23.40 o 
   5  12   1     1290.74     1233.16     28.35 o 
   6  12   1       28.70       33.75      7.64 o 
   7  12   1       64.29       67.78     13.41 o 
   8  12   1       69.63       64.97     13.28 o 
   9  12   1      100.44      100.05     15.90 o 
  10  12   1      355.04      388.34     25.52 o 
  11  12   1      133.97      137.24     23.42 o 
  12  12   1      901.61      832.35     47.26 o 
  13  12   1      828.84      806.10     47.64 o 
   0  13   1      261.04      237.75     17.33 o 
   1  13   1      765.47      754.67     20.20 o 
   2  13   1     1659.30     1611.48     34.28 o 
   3  13   1     2193.96     2266.51     41.22 o 
   4  13   1      946.80      918.25     27.05 o 
   5  13   1     1617.66     1588.58     35.50 o 
   6  13   1      129.54       97.07     13.32 o 
   7  13   1     1395.65     1352.94     39.50 o 
   8  13   1      356.00      298.41     32.27 o 
   9  13   1     2577.14     2713.88     60.79 o 
  10  13   1       43.23       32.24     11.05 o 
  11  13   1      563.47      524.57     39.03 o 
  12  13   1        2.34       22.43     15.94 o 
   1  14   1     8734.37     9217.04    112.21 o 
   2  14   1      118.86      123.61     13.01 o 
   3  14   1     5276.34     5417.37     80.49 o 
   4  14   1      329.98      332.90     18.57 o 
   5  14   1     1752.94     1746.16     38.72 o 
   6  14   1      104.59      105.86     14.57 o 
   7  14   1      588.81      563.49     27.27 o 
   8  14   1     1141.35     1116.19     46.78 o 
   9  14   1       31.65       20.90     24.09 o 
  10  14   1     2159.26     2172.58     99.02 o 
  11  14   1     1198.28     1308.59     79.67 o 
  12  14   1     1376.89     1411.14     86.19 o 
   0  15   1      191.72      141.64     20.62 o 
   1  15   1       41.49       29.07     10.72 o 
   2  15   1      226.73      218.16     27.37 o 
   3  15   1      484.87      465.85     37.76 o 
   4  15   1        5.82       -5.92      7.41 o 
   5  15   1      943.21      893.01     33.87 o 
   6  15   1      754.69      706.46     29.90 o 
   7  15   1      161.01      184.06     18.28 o 
   8  15   1       95.44       83.27     17.73 o 
   9  15   1      155.27      152.10     23.37 o 
  10  15   1      410.96      433.15     51.60 o 
  11  15   1        6.15       53.52     23.95 o 
   1  16   1     4728.02     4850.58     82.81 o 
   2  16   1      385.90      378.13     25.02 o 
   3  16   1     2833.92     2844.34     62.04 o 
   4  16   1     1033.84      981.56     36.76 o 
   5  16   1     1517.86     1516.10     45.18 o 
   6  16   1     1285.66     1294.37     56.25 o 
   7  16   1      166.16      165.41     22.09 o 
   8  16   1       27.27       28.87     19.14 o 
   9  16   1      250.71      264.78     39.25 o 
   0  17   1     3152.30     3127.97     82.89 o 
   1  17   1       67.12       70.55     13.76 o 
   2  17   1      757.13      664.66     31.20 o 
   3  17   1     1558.24     1491.34     46.09 o 
   4  17   1      948.11      914.77     36.58 o 
   5  17   1     3575.19     3500.69     72.18 o 
   6  17   1        8.55        7.33     17.70 o 
   7  17   1     4670.05     4989.73    155.38 o 
   8  17   1       28.22       51.70     19.94 o 
   9  17   1     2359.75     2541.94    110.36 o 
   1  18   1      179.84      147.56     18.53 o 
   2  18   1       65.48       71.90     22.96 o 
   3  18   1       60.72       78.38     19.96 o 
   4  18   1       96.98       68.81     14.28 o 
   5  18   1       48.18       32.00     10.61 o 
   6  18   1       34.75       46.59     28.85 o 
   7  18   1        0.01        3.32     15.83 o 
   8  18   1       60.17       58.44     20.96 o 
   0  19   1      652.45      724.39     61.49 o 
   1  19   1      429.99      383.42     57.60 o 
   2  19   1      869.12      817.96     36.82 o 
   3  19   1      753.95      698.67     41.90 o 
   4  19   1      122.00      109.41     17.25 o 
   5  19   1     1403.81     1371.46     58.21 o 
   6  19   1       40.91       54.26     16.30 o 
   7  19   1     1640.07     1694.58     94.53 o 
   1  20   1     2072.69     2199.74     76.53 o 
   2  20   1      982.38      998.98     41.84 o 
   3  20   1      988.52      990.50     79.31 o 
   4  20   1      248.16      227.96     23.86 o 
   5  20   1      687.32      817.21     47.09 o 
   0  21   1       26.23       30.00     22.56 o 
   1  21   1        5.56       29.33     20.00 o 
   2  21   1       34.51       37.72     13.61 o 
   3  21   1      273.32      296.14     27.22 o 
   0   0   2     2627.11     3291.04     65.66 o 
   1   0   2     2475.17     2416.09     39.26 o 
   2   0   2    10740.68    10740.68    108.45 o 
   3   0   2     8441.10     9200.13     99.76 o 
   4   0   2    34338.18    36907.66    309.40 o 
   5   0   2    28896.47    32050.28    423.26 o 
   6   0   2     7674.20     8083.90    105.82 o 
   7   0   2    16490.60    16799.25    281.94 o 
   8   0   2     1034.98      986.43     88.57 o 
   9   0   2     2690.98     2608.52     65.45 o 
  10   0   2     2390.75     2375.76     65.82 o 
  11   0   2     4124.05     3908.61     88.69 o 
  12   0   2     1828.09     1854.72    126.19 o 
  13   0   2      810.97      711.60     44.64 o 
  14   0   2     1181.39     1243.44     65.47 o 
  15   0   2       18.07        3.52     16.23 o 
   1   1   2     1974.57     1748.81     27.00 o 
   2   1   2     3124.65     3243.34     34.22 o 
   3   1   2      960.52      809.21     13.98 o 
   4   1   2     3524.94     3365.07     30.85 o 
   5   1   2     2602.46     2488.25     35.43 o 
   6   1   2     1327.46     1184.27     31.72 o 
   7   1   2       42.64       31.77      8.86 o 
   8   1   2      994.66      947.08     34.56 o 
   9   1   2      104.50       80.47     12.30 o 
  10   1   2      989.94      890.21     42.55 o 
  11   1   2       53.97       55.61     12.54 o 
  12   1   2       88.98       90.34     14.48 o 
  13   1   2     1234.40     1209.99     38.35 o 
  14   1   2       16.66        8.69      9.77 o 
  15   1   2      701.84      689.31     34.00 o 
   0   2   2     5865.71     6296.04     70.45 o 
   1   2   2      381.74      421.53     17.18 o 
   2   2   2     1645.27     1564.30     19.53 o 
   3   2   2     1252.80     1083.09     16.67 o 
   4   2   2    23384.83    25871.76    142.15 o 
   5   2   2     8517.75     8825.20     62.67 o 
   6   2   2     1963.87     1934.31     33.27 o 
   7   2   2     5076.43     5010.65     59.13 o 
   8   2   2     1096.73     1171.97     31.88 o 
   9   2   2     2142.82     2030.28     40.67 o 
  10   2   2      637.94      574.31     24.68 o 
  11   2   2      559.03      563.13     25.92 o 
  12   2   2       82.14       48.76     12.31 o 
  13   2   2      711.81      701.79     30.73 o 
  14   2   2      954.08     1007.28     36.75 o 
  15   2   2       26.19       25.91     13.16 o 
   1   3   2     3342.90     2918.58     32.11 o 
   2   3   2     6465.85     6414.93     46.36 o 
   3   3   2    13913.44    14508.54     87.25 o 
   4   3   2    13515.00    14358.20    107.75 o 
   5   3   2     7298.44     7631.37     57.93 o 
   6   3   2     6414.57     6422.44     64.76 o 
   7   3   2      546.91      522.27     23.32 o 
   8   3   2     2956.12     2853.18     45.80 o 
   9   3   2        8.33        6.22      8.95 o 
  10   3   2     1775.90     1760.59     40.34 o 
  11   3   2      440.58      428.18     30.00 o 
  12   3   2     2507.26     2454.08     52.02 o 
  13   3   2     1900.10     1965.59     56.47 o 
  14   3   2      459.45      414.34     26.89 o 
  15   3   2     2949.46     3167.53     81.12 o 
   0   4   2     3503.67     3714.89     50.74 o 
   1   4   2      333.49      299.82      8.48 o 
   2   4   2      120.53      121.68      6.28 o 
   3   4   2      988.13     1137.29     22.04 o 
   4   4   2      682.45      685.38     15.18 o 
   5   4   2     1732.00     1769.73     24.85 o 
   6   4   2       41.66       33.72      6.36 o 
   7   4   2      269.15      214.99     14.52 o 
   8   4   2      822.45      819.02     25.49 o 
   9   4   2       50.43       40.34     10.85 o 
  10   4   2       74.40       55.44     12.00 o 
  11   4   2        0.64        4.47      8.87 o 
  12   4   2       40.61       32.19     11.44 o 
  13   4   2        2.19        7.21      9.91 o 
  14   4   2       52.49       46.96     12.71 o 
  15   4   2        1.91       13.03     11.46 o 
   1   5   2    12070.31    12313.56     69.06 o 
   2   5   2    10227.48    11334.10     65.85 o 
   3   5   2    19732.08    20972.92    109.51 o 
   4   5   2     8184.70     8413.94     56.68 o 
   5   5   2     2913.50     2920.08     31.45 o 
   6   5   2     3858.29     3789.00     40.06 o 
   7   5   2       34.54       35.13      8.00 o 
   8   5   2      635.23      551.24     24.28 o 
   9   5   2     1057.35     1037.06     25.98 o 
  10   5   2     2124.78     2057.74     37.56 o 
  11   5   2      897.34      833.58     28.02 o 
  12   5   2     1684.55     1723.40     37.12 o 
  13   5   2     1911.29     1976.72     56.52 o 
  14   5   2      469.51      451.98     31.74 o 
  15   5   2     1678.62     1793.42     71.94 o 
   0   6   2    17528.07    18865.38    180.99 o 
   1   6   2      131.08      199.55      9.15 o 
   2   6   2     5485.74     5611.14     47.13 o 
   3   6   2     7658.22     7824.64     52.22 o 
   4   6   2      446.69      343.11     10.92 o 
   5   6   2    13606.79    14185.93     96.57 o 
   6   6   2     1933.37     1850.59     25.83 o 
   7   6   2     8671.73     8585.45     73.20 o 
   8   6   2      265.82      259.21     16.22 o 
   9   6   2     4043.30     4055.72     58.26 o 
  10   6   2      214.99      215.97     15.80 o 
  11   6   2     1159.01     1097.24     38.35 o 
  12   6   2     2493.20     2569.55     62.51 o 
  13   6   2      617.48      626.36     41.93 o 
  14   6   2      809.58      798.62     39.91 o 
  15   6   2        3.45      -11.01     12.64 o 
   1   7   2      221.35      226.10      9.70 o 
   2   7   2      608.38      647.86     15.40 o 
   3   7   2      178.42      167.34     10.22 o 
   4   7   2      221.57      215.46      9.02 o 
   5   7   2      194.86      197.12      9.60 o 
   6   7   2      128.41      117.24      7.73 o 
   7   7   2     1166.22     1165.32     28.28 o 
   8   7   2      181.65      159.92     12.49 o 
   9   7   2        0.68       -2.11      6.67 o 
  10   7   2       75.85       73.02     11.93 o 
  11   7   2       35.00       36.17     10.77 o 
  12   7   2        2.70        1.45     11.89 o 
  13   7   2       33.07       40.68     17.61 o 
  14   7   2       13.07       12.43     12.93 o 
   0   8   2     5008.87     5167.67     78.54 o 
   1   8   2       13.93        8.55      4.47 o 
   2   8   2     4639.19     4471.66     52.19 o 
   3   8   2       65.05       57.98      7.19 o 
   4   8   2     6494.93     6623.37     64.00 o 
   5   8   2     6462.37     6321.58     52.34 o 
   6   8   2     2931.98     2950.32     38.01 o 
   7   8   2     5044.97     5178.42     63.33 o 
   8   8   2      243.42      210.20     16.98 o 
   9   8   2     2125.83     2132.40     42.51 o 
  10   8   2     2844.15     2716.96     71.50 o 
  11   8   2     4371.14     4447.39     67.23 o 
  12   8   2     1538.94     1495.11     48.11 o 
  13   8   2     2113.56     2045.73     58.27 o 
  14   8   2     1094.55     1157.19     45.65 o 
   1   9   2     4740.22     4653.58     53.89 o 
   2   9   2      461.23      361.04     12.75 o 
   3   9   2     2088.40     1777.57     27.28 o 
   4   9   2     2741.10     2741.15     35.88 o 
   5   9   2     2066.82     2040.64     28.74 o 
   6   9   2     1801.89     1706.88     27.12 o 
   7   9   2       29.41       27.74      7.84 o 
   8   9   2     2362.36     2334.67     43.27 o 
   9   9   2        0.96        2.37      7.46 o 
  10   9   2     1024.58      993.79     31.36 o 
  11   9   2      297.86      283.46     19.94 o 
  12   9   2      678.33      666.09     35.56 o 
  13   9   2      769.64      795.60     38.21 o 
  14   9   2       80.62       58.37     16.49 o 
   0  10   2     2967.31     3046.33     62.08 o 
   1  10   2      417.06      442.79     17.91 o 
   2  10   2      650.47      632.35     20.98 o 
   3  10   2      188.25      158.55     12.60 o 
   4  10   2       72.64       77.19      7.98 o 
   5  10   2     1418.93     1455.90     27.37 o 
   6  10   2      649.47      641.46     23.19 o 
   7  10   2      901.45      893.35     23.64 o 
   8  10   2      243.73      221.97     16.48 o 
   9  10   2      253.17      223.87     17.19 o 
  10  10   2       47.05       48.21     11.27 o 
  11  10   2      394.44      371.30     22.32 o 
  12  10   2     1098.37     1084.07     41.69 o 
  13  10   2      397.43      367.18     29.80 o 
   1  11   2    13665.65    14411.29    124.97 o 
   2  11   2     4341.86     4445.86     56.36 o 
   3  11   2    10282.09    10958.99     98.10 o 
   4  11   2     4654.01     4725.32     53.06 o 
   5  11   2     1936.32     1958.75     33.73 o 
   6  11   2     2673.43     2761.38     53.82 o 
   7  11   2       93.84       64.80      9.58 o 
   8  11   2     1444.23     1402.53     34.73 o 
   9  11   2      784.21      760.86     27.25 o 
  10  11   2     2784.44     3028.91     62.03 o 
  11  11   2      964.38      947.84     35.74 o 
  12  11   2     1451.87     1541.11     60.76 o 
  13  11   2     1876.13     1944.11     57.61 o 
   0  12   2       71.55       57.99     14.68 o 
   1  12   2      281.37      278.89     16.40 o 
   2  12   2     1768.26     1864.58     44.05 o 
   3  12   2      471.35      497.11     20.41 o 
   4  12   2     2650.84     2751.72     40.62 o 
   5  12   2      259.34      242.35     14.24 o 
   6  12   2      293.26      288.46     15.35 o 
   7  12   2     1213.73     1171.17     31.55 o 
   8  12   2      508.58      468.80     29.48 o 
   9  12   2     1161.94     1184.32     39.14 o 
  10  12   2      234.35      205.91     20.45 o 
  11  12   2      992.39     1041.71     48.09 o 
  12  12   2      157.96      161.63     28.56 o 
  13  12   2      113.35      123.24     24.33 o 
   1  13   2      905.84      884.30     26.46 o 
   2  13   2     1229.07     1265.79     31.22 o 
   3  13   2     3638.09     3758.78     54.40 o 
   4  13   2     2103.75     2186.10     40.28 o 
   5  13   2      679.14      627.39     20.84 o 
   6  13   2      727.06      660.26     23.74 o 
   7  13   2        0.56        9.90      8.20 o 
   8  13   2      120.10      113.07     22.99 o 
   9  13   2      146.49      139.24     21.70 o 
  10  13   2      152.14      116.22     20.00 o 
  11  13   2      122.64       99.08     20.95 o 
  12  13   2      923.02      914.63     71.33 o 
   0  14   2      636.72      647.72     33.47 o 
   1  14   2        7.88       -2.09      7.43 o 
   2  14   2     2681.70     2788.78     47.51 o 
   3  14   2      615.15      602.72     22.84 o 
   4  14   2     7070.01     7074.45     80.88 o 
   5  14   2     2466.11     2567.64     48.16 o 
   6  14   2      635.64      594.25     24.04 o 
   7  14   2     3247.71     3257.47     65.66 o 
   8  14   2      529.50      494.74     48.31 o 
   9  14   2     3669.76     3666.14    122.31 o 
  10  14   2      394.28      380.33     43.52 o 
  11  14   2      962.20      918.55     97.69 o 
   1  15   2      928.24      948.76     33.74 o 
   2  15   2       10.70       16.29      9.71 o 
   3  15   2      313.99      309.68     21.91 o 
   4  15   2        4.10        7.89      9.01 o 
   5  15   2       15.81       26.16     13.60 o 
   6  15   2       71.96       48.86     12.86 o 
   7  15   2       39.54       18.28     10.32 o 
   8  15   2      166.74       98.36     20.02 o 
   9  15   2      255.65      245.46     31.63 o 
  10  15   2      106.43       69.96     17.57 o 
  11  15   2      227.41      321.72     48.44 o 
   0  16   2       18.16       10.32     15.35 o 
   1  16   2      184.90      164.08     31.71 o 
   2  16   2     1665.23     1724.32     59.93 o 
   3  16   2      822.62      753.37     40.52 o 
   4  16   2     3555.31     3715.21     71.00 o 
   5  16   2     2794.25     2728.92     60.96 o 
   6  16   2      809.37      828.67     34.23 o 
   7  16   2     2774.08     2780.54     78.30 o 
   8  16   2      261.55      279.21     29.36 o 
   9  16   2      737.36      820.57     58.71 o 
  10  16   2      457.51      446.98     37.87 o 
   1  17   2     4613.08     4871.69    112.15 o 
   2  17   2      874.11      912.26     46.01 o 
   3  17   2     2085.35     2100.71     69.05 o 
   4  17   2     1349.62     1335.55     55.08 o 
   5  17   2      916.11      923.15     46.45 o 
   6  17   2     1128.81     1251.32     53.81 o 
   7  17   2       14.22       27.75     20.85 o 
   8  17   2     1147.79     1248.33     78.17 o 
   9  17   2      143.27      132.60     35.88 o 
   0  18   2     1576.55     1511.18     85.87 o 
   1  18   2        7.22       -3.15     20.69 o 
   2  18   2       79.79      112.17     26.12 o 
   3  18   2        9.71        7.60     11.31 o 
   4  18   2      906.99      829.43     45.50 o 
   5  18   2      266.10      274.74     30.60 o 
   6  18   2       67.18       71.17     17.83 o 
   7  18   2        9.00        5.35     18.18 o 
   8  18   2       62.02       73.47     26.68 o 
   1  19   2     1209.41     1159.88     54.73 o 
   2  19   2      228.69      166.99     33.34 o 
   3  19   2     1334.00     1199.98     55.58 o 
   4  19   2     1269.52     1313.40     58.69 o 
   5  19   2      958.88      900.18    139.12 o 
   6  19   2     1193.43     1211.83    104.91 o 
   0  20   2     1357.33     1305.06     84.21 o 
   1  20   2      229.54      167.87     26.48 o 
   2  20   2      866.16      813.45     47.80 o 
   3  20   2      254.50      252.43     31.84 o 
   4  20   2      318.23      406.79     38.32 o 
   1   0   3     1760.41     2045.60     42.72 o 
   2   0   3     3397.64     3179.25     54.86 o 
   3   0   3     3678.04     3679.67     73.63 o 
   4   0   3    18849.35    20407.05    241.92 o 
   5   0   3     1655.76     1934.51     47.65 o 
   6   0   3    31228.12    32326.81    298.31 o 
   7   0   3      555.40      529.37     62.64 o 
   8   0   3    15260.35    15832.15    186.35 o 
   9   0   3       82.51       65.74     17.35 o 
  10   0   3     2443.87     2469.75     82.10 o 
  11   0   3        2.84       15.76     14.62 o 
  12   0   3      284.11      287.62     31.71 o 
  13   0   3      195.78      234.03     29.76 o 
  14   0   3      897.84      911.98     61.46 o 
  15   0   3      685.02      777.14     51.65 o 
   0   1   3     2430.02     2189.56     43.80 o 
   1   1   3     2641.00     2772.05     35.41 o 
   2   1   3     5841.55     5817.08     55.64 o 
   3   1   3        1.46        3.33      6.01 o 
   4   1   3     2651.08     2468.98     29.44 o 
   5   1   3      742.48      692.45     15.44 o 
   6   1   3     1431.30     1416.66     30.63 o 
   7   1   3     1159.23     1097.49     28.69 o 
   8   1   3       52.44       32.80      9.91 o 
   9   1   3      383.20      389.02     21.45 o 
  10   1   3      292.65      274.20     20.06 o 
  11   1   3       43.04       36.01     11.60 o 
  12   1   3     1265.62     1316.89     39.31 o 
  13   1   3       17.63       -0.28     12.02 o 
  14   1   3      595.10      516.98     29.97 o 
  15   1   3       43.09       49.74     13.92 o 
   1   2   3     3020.66     2990.18     36.63 o 
   2   2   3      547.67      508.94     13.69 o 
   3   2   3      281.54      261.56     10.50 o 
   4   2   3     4118.87     4111.44     40.28 o 
   5   2   3      144.06      134.96      8.48 o 
   6   2   3     7007.74     7136.23     72.86 o 
   7   2   3      500.18      467.65     20.08 o 
   8   2   3     5531.05     5535.19     68.52 o 
   9   2   3       59.88       70.43     11.85 o 
  10   2   3     1127.33     1141.07     33.68 o 
  11   2   3        7.01       18.71      9.63 o 
  12   2   3      519.06      517.15     27.61 o 
  13   2   3      178.62      165.50     18.97 o 
  14   2   3      844.97      758.18     34.07 o 
  15   2   3      181.17      172.62     21.59 o 
   0   3   3    13195.25    12996.11    133.54 o 
   1   3   3      214.18      188.89     11.79 o 
   2   3   3    10537.34    10117.08     70.76 o 
   3   3   3      870.09      819.14     20.96 o 
   4   3   3    10503.86    10843.32     76.56 o 
   5   3   3     5106.12     5249.93     48.23 o 
   6   3   3     3203.77     3126.40     45.31 o 
   7   3   3     1475.60     1434.89     32.40 o 
   8   3   3      864.57      824.91     26.28 o 
   9   3   3      118.87      124.30     19.32 o 
  10   3   3      546.18      540.42     33.28 o 
  11   3   3      326.83      312.51     27.37 o 
  12   3   3     3312.33     3370.26     93.98 o 
  13   3   3       64.48       67.02     13.65 o 
  14   3   3     5034.53     5341.59     86.48 o 
  15   3   3        9.98       -8.13     11.02 o 
   1   4   3      215.90      236.50      9.48 o 
   2   4   3      957.52      967.30     18.31 o 
   3   4   3       40.97       44.26      6.16 o 
   4   4   3     1318.42     1245.16     22.02 o 
   5   4   3      140.00      150.09      9.63 o 
   6   4   3       97.13       81.17     10.58 o 
   7   4   3      440.02      434.73     19.59 o 
   8   4   3        2.27        1.87      8.43 o 
   9   4   3      150.28      149.21     15.12 o 
  10   4   3      151.23      146.80     15.74 o 
  11   4   3       37.50       37.58     11.38 o 
  12   4   3      450.75      462.56     26.24 o 
  13   4   3       32.91       40.12     11.90 o 
  14   4   3        4.51       14.35     17.52 o 
   0   5   3     8991.02     8858.89     83.51 o 
   1   5   3      364.73      360.07     13.28 o 
   2   5   3    13126.61    13430.83     80.67 o 
   3   5   3       19.55       17.62      5.11 o 
   4   5   3     7971.24     7966.47     62.98 o 
   5   5   3     1488.71     1531.42     25.33 o 
   6   5   3     2596.38     2476.80     39.74 o 
   7   5   3      804.66      819.34     37.06 o 
   8   5   3        1.03        1.48      8.59 o 
   9   5   3       22.82        6.83      9.14 o 
  10   5   3      720.42      694.35     36.27 o 
  11   5   3      390.96      392.63     23.36 o 
  12   5   3     3407.17     3482.61     85.32 o 
  13   5   3      508.30      467.20     26.26 o 
  14   5   3     3148.70     3143.83     76.48 o 
   1   6   3      499.85      461.19     14.06 o 
   2   6   3     3117.72     3000.95     30.40 o 
   3   6   3     1153.77     1094.30     18.64 o 
   4   6   3    11473.14    11787.45     76.76 o 
   5   6   3      499.23      452.63     14.00 o 
   6   6   3    10718.03    11164.57     87.10 o 
   7   6   3      260.57      226.92     13.63 o 
   8   6   3     4358.37     4357.19     61.34 o 
   9   6   3        0.98        3.46      7.41 o 
  10   6   3     3564.85     3654.36     86.68 o 
  11   6   3      153.06      134.69     15.66 o 
  12   6   3     2979.95     3025.57     57.99 o 
  13   6   3      135.07      122.93     15.92 o 
  14   6   3      565.13      585.91     37.28 o 
   0   7   3      202.86      180.52     11.44 o 
   1   7   3      850.93      838.52     15.20 o 
   2   7   3       56.57       53.83      7.54 o 
   3   7   3     1085.71     1149.21     25.18 o 
   4   7   3      632.58      667.59     18.81 o 
   5   7   3      144.97      148.65     11.20 o 
   6   7   3        2.33        6.18      6.23 o 
   7   7   3        7.14        2.93      8.28 o 
   8   7   3       32.44       23.95      9.48 o 
   9   7   3      407.51      410.30     31.91 o 
  10   7   3      138.43      124.00     14.82 o 
  11   7   3       47.36       47.18     15.42 o 
  12   7   3        9.20        5.25      8.49 o 
  13   7   3       68.31       61.37     12.14 o 
  14   7   3        2.76        2.72     18.01 o 
   1   8   3      785.99      761.71     23.82 o 
   2   8   3     2517.86     2439.24     33.14 o 
   3   8   3     3626.99     3721.66     47.23 o 
   4   8   3     9855.05    10060.12     80.33 o 
   5   8   3      307.67      307.75     14.76 o 
   6   8   3     9575.53     9928.39     94.18 o 
   7   8   3       67.49       65.05     11.10 o 
   8   8   3     3577.99     3580.81     56.19 o 
   9   8   3      317.62      315.27     20.01 o 
  10   8   3     2976.49     2996.67     68.87 o 
  11   8   3      326.46      335.23     22.04 o 
  12   8   3     3118.69     3185.14     60.51 o 
  13   8   3      210.68      218.06     24.22 o 
   0   9   3    11301.29    12004.97    181.66 o 
   1   9   3        2.54       18.38      7.74 o 
   2   9   3     5335.26     5350.71     64.66 o 
   3   9   3       65.76       66.00     11.82 o 
   4   9   3     2429.92     2387.92     52.03 o 
   5   9   3      238.58      243.05     13.78 o 
   6   9   3      328.40      322.44     22.03 o 
   7   9   3      265.70      289.64     23.52 o 
   8   9   3      123.06       99.66     13.23 o 
   9   9   3      870.90      799.47     27.99 o 
  10   9   3      327.34      311.14     31.95 o 
  11   9   3      100.96       80.88     13.51 o 
  12   9   3     1061.75      991.67     36.52 o 
  13   9   3       29.44       46.68     24.02 o 
   1  10   3       37.14       20.47      8.27 o 
   2  10   3      367.42      363.17     18.31 o 
   3  10   3     1121.02     1081.37     33.12 o 
   4  10   3     2162.13     2203.16     40.75 o 
   5  10   3       79.85       70.47     10.75 o 
   6  10   3     1332.08     1303.19     32.32 o 
   7  10   3      675.61      627.83     28.69 o 
   8  10   3       88.38       84.18     12.75 o 
   9  10   3      145.89      157.24     16.28 o 
  10  10   3      418.81      400.93     23.35 o 
  11  10   3       91.29       88.94     14.92 o 
  12  10   3     1021.81      987.94     44.99 o 
  13  10   3        9.75       14.26     14.23 o 
   0  11   3    13362.03    14392.78    174.29 o 
   1  11   3      463.43      468.06     30.45 o 
   2  11   3    12327.67    12758.49    114.13 o 
   3  11   3      161.10      157.83     16.77 o 
   4  11   3     5008.83     5002.07     65.12 o 
   5  11   3      305.95      301.50     17.99 o 
   6  11   3     1446.78     1407.15     34.44 o 
   7  11   3      727.22      685.47     30.36 o 
   8  11   3        3.23       -0.43     14.51 o 
   9  11   3      245.80      215.08     21.24 o 
  10  11   3      854.57      784.59     59.52 o 
  11  11   3      299.74      245.30     23.86 o 
  12  11   3     3421.75     3503.07     76.14 o 
   1  12   3      168.29      156.82     14.60 o 
   2  12   3       13.26        5.44      8.16 o 
   3  12   3      213.72      184.27     15.39 o 
   4  12   3      300.25      289.26     17.88 o 
   5  12   3       45.93       37.95      9.78 o 
   6  12   3     2751.04     2792.65     50.10 o 
   7  12   3      126.09      126.71     17.37 o 
   8  12   3     3906.53     3921.85     98.97 o 
   9  12   3      187.76      198.94     25.39 o 
  10  12   3      911.86      937.40     38.19 o 
  11  12   3      147.79      154.87     20.18 o 
  12  12   3        5.22        0.05     10.64 o 
   0  13   3     2219.03     2316.30     63.25 o 
   1  13   3      111.43       78.98     16.78 o 
   2  13   3     1594.84     1542.04     36.82 o 
   3  13   3       23.93       26.20      9.39 o 
   4  13   3     1230.87     1187.17     36.23 o 
   5  13   3      556.95      439.84     22.15 o 
   6  13   3      427.81      386.55     26.24 o 
   7  13   3      124.64      120.67     16.92 o 
   8  13   3      296.92      291.70     30.82 o 
   9  13   3       25.32       28.24     11.96 o 
  10  13   3       63.03       47.37     14.19 o 
  11  13   3      249.12      283.84     40.08 o 
   1  14   3     3042.29     3042.02     52.95 o 
   2  14   3      363.51      334.58     20.20 o 
   3  14   3      224.83      179.32     16.44 o 
   4  14   3     1913.70     1878.36     42.04 o 
   5  14   3       52.68       75.12     14.49 o 
   6  14   3     4506.15     4540.52     68.20 o 
   7  14   3      374.77      334.88     25.23 o 
   8  14   3     5754.28     6154.33    162.28 o 
   9  14   3        5.01       12.86     12.84 o 
  10  14   3     2322.85     2456.15    136.75 o 
   0  15   3     1120.97     1122.32     59.54 o 
   1  15   3      686.84      638.98     26.58 o 
   2  15   3      288.45      254.57     25.42 o 
   3  15   3       69.05       42.54     10.74 o 
   4  15   3       24.71       25.64      9.39 o 
   5  15   3       23.65       44.40     10.44 o 
   6  15   3        8.85        4.73     13.62 o 
   7  15   3       37.42       13.18     13.62 o 
   8  15   3       17.65       22.25     14.89 o 
   9  15   3        0.30        9.53     12.92 o 
  10  15   3        0.70      -13.85     13.85 o 
   1  16   3       21.99       19.34     13.97 o 
   2  16   3      585.16      576.30     31.05 o 
   3  16   3      665.41      708.56     32.55 o 
   4  16   3     2615.65     2719.50     65.72 o 
   5  16   3      114.39       99.91     16.12 o 
   6  16   3     4951.25     5382.65     91.90 o 
   7  16   3       60.89       63.00     18.31 o 
   8  16   3     3074.75     3351.32    139.71 o 
   9  16   3       58.20       62.92     17.60 o 
   0  17   3     5814.63     6002.42    174.73 o 
   1  17   3       80.80       67.70     20.29 o 
   2  17   3     5025.37     5247.16    114.90 o 
   3  17   3       24.87       14.81     22.64 o 
   4  17   3     1758.69     1903.26     53.80 o 
   5  17   3       49.69       42.55     13.20 o 
   6  17   3      411.13      436.75     29.43 o 
   7  17   3      263.92      257.42     30.93 o 
   8  17   3       67.50       74.65     20.03 o 
   1  18   3       30.59       52.84     15.44 o 
   2  18   3       16.29       28.76     15.37 o 
   3  18   3        1.27       11.54     18.37 o 
   4  18   3       26.21       15.79     12.65 o 
   5  18   3       13.55       31.31     14.66 o 
   6  18   3        9.95       24.84     14.70 o 
   0  19   3     2578.38     2629.42    119.23 o 
   1  19   3        9.65        3.34     12.56 o 
   2  19   3     1953.43     1954.42    163.83 o 
   3  19   3       95.35       91.89     20.35 o 
   4  19   3     1779.17     1906.40     89.21 o 
   1  20   3       92.72      115.53     22.25 o 
   0   0   4      668.71      631.94     40.32 o 
   1   0   4       19.70        1.75     15.96 o 
   2   0   4     1045.09      947.42     34.12 o 
   3   0   4     2738.48     2431.64     55.06 o 
   4   0   4     3444.30     3484.65     68.73 o 
   5   0   4     4643.21     4306.95     79.21 o 
   6   0   4     1873.94     1801.27     64.40 o 
   7   0   4    10453.60    11258.59    150.72 o 
   8   0   4     2098.70     2221.94     62.53 o 
   9   0   4    13905.31    15057.83    236.60 o 
  10   0   4     1150.59     1139.13     69.05 o 
  11   0   4     5290.61     5409.92    112.93 o 
  12   0   4      303.62      289.94     32.95 o 
  13   0   4     1048.21     1046.52     53.01 o 
  14   0   4       71.92       71.48     28.45 o 
   1   1   4     1619.90     1407.61     32.86 o 
   2   1   4       57.66       38.36     10.11 o 
   3   1   4     2696.59     2631.32     40.63 o 
   4   1   4        2.36        1.53      5.64 o 
   5   1   4     1075.87     1052.93     27.67 o 
   6   1   4       13.09        4.34      8.03 o 
   7   1   4      918.49      932.26     28.49 o 
   8   1   4       55.97       45.68     10.89 o 
   9   1   4      203.99      182.33     17.29 o 
  10   1   4       46.31       44.20     11.98 o 
  11   1   4     1133.76     1143.64     54.22 o 
  12   1   4       80.67       62.31     13.08 o 
  13   1   4      839.08      862.91     34.77 o 
  14   1   4        0.70        3.06     11.08 o 
   0   2   4      427.85      412.28     24.01 o 
   1   2   4     1289.03     1230.05     31.62 o 
   2   2   4      267.24      288.31     15.23 o 
   3   2   4     3376.19     3354.07     39.34 o 
   4   2   4     2064.74     2055.42     30.30 o 
   5   2   4     4501.76     4403.79     56.73 o 
   6   2   4      301.86      320.39     18.02 o 
   7   2   4     3246.29     3306.07     53.88 o 
   8   2   4        2.32       16.09      8.90 o 
   9   2   4     2018.02     1992.12     43.72 o 
  10   2   4      384.73      394.92     23.27 o 
  11   2   4     1753.10     1764.87     45.47 o 
  12   2   4       11.24       19.88      9.82 o 
  13   2   4      563.37      537.75     30.03 o 
  14   2   4        1.30       -8.16     11.14 o 
   1   3   4    21694.78    22715.65    155.66 o 
   2   3   4     2340.83     2382.81     32.80 o 
   3   3   4     9845.42     9689.53     75.51 o 
   4   3   4       45.00       49.05      7.63 o 
   5   3   4     3126.72     2967.99     45.61 o 
   6   3   4      704.83      729.04     24.49 o 
   7   3   4      131.96      120.61     13.50 o 
   8   3   4       13.95       12.75      8.78 o 
   9   3   4      450.82      413.23     22.71 o 
  10   3   4      636.19      623.22     27.37 o 
  11   3   4     1811.25     1812.75     45.10 o 
  12   3   4      254.61      222.48     20.60 o 
  13   3   4     1919.53     1906.93     63.08 o 
  14   3   4      134.58      151.98     23.55 o 
   0   4   4     5059.27     5526.05     87.41 o 
   1   4   4       15.10       19.50      7.10 o 
   2   4   4        2.83        6.61      5.82 o 
   3   4   4       50.84       56.06      7.96 o 
   4   4   4      639.35      653.75     18.06 o 
   5   4   4       19.92       21.97      8.63 o 
   6   4   4      336.75      335.48     18.40 o 
   7   4   4      291.81      278.45     17.93 o 
   8   4   4      245.53      261.31     18.11 o 
   9   4   4      432.44      394.58     21.92 o 
  10   4   4       62.06       73.67     15.79 o 
  11   4   4       55.82       32.38     13.09 o 
  12   4   4       23.35       21.73     13.37 o 
  13   4   4       32.63       49.01     15.55 o 
   1   5   4    18839.53    19778.58    114.60 o 
   2   5   4     2808.02     2933.41     37.73 o 
   3   5   4     4905.27     4770.88     48.63 o 
   4   5   4     1751.10     1691.79     43.17 o 
   5   5   4     1080.69      996.36     26.44 o 
   6   5   4        1.03        2.69      9.54 o 
   7   5   4       39.28       23.15     18.50 o 
   8   5   4      107.28       98.86     16.40 o 
   9   5   4      108.85       99.06     17.06 o 
  10   5   4       27.59       18.62     12.98 o 
  11   5   4      877.51      833.80     37.72 o 
  12   5   4       12.25        7.88     12.65 o 
  13   5   4     1468.86     1472.73     43.39 o 
   0   6   4      941.69      815.76     35.54 o 
   1   6   4     2524.07     2567.00     35.65 o 
   2   6   4     1101.36     1085.94     23.58 o 
   3   6   4     7055.09     7202.19     65.82 o 
   4   6   4      192.78      189.99     12.37 o 
   5   6   4     5685.93     5649.20     72.08 o 
   6   6   4      631.32      625.85     24.17 o 
   7   6   4     5681.85     5912.71     74.55 o 
   8   6   4       57.64       53.48     11.23 o 
   9   6   4     3651.60     3682.68     61.39 o 
  10   6   4      534.43      508.18     25.89 o 
  11   6   4     2806.46     2942.61     58.03 o 
  12   6   4      337.54      330.08     23.80 o 
  13   6   4      550.15      544.71     45.57 o 
   1   7   4      539.79      530.32     21.62 o 
   2   7   4     1589.84     1601.23     34.26 o 
   3   7   4       42.16       35.84      8.46 o 
   4   7   4      103.33       95.28     10.14 o 
   5   7   4      263.44      233.09     16.79 o 
   6   7   4       24.26       19.02     11.97 o 
   7   7   4      846.50      844.25     28.23 o 
   8   7   4       42.99       34.36     10.12 o 
   9   7   4        1.07       -7.79      7.79 o 
  10   7   4        1.09        5.23      9.54 o 
  11   7   4      180.02      164.65     17.92 o 
  12   7   4      130.22      113.62     15.50 o 
  13   7   4       14.40        5.32     11.12 o 
   0   8   4     1224.67     1328.00     45.22 o 
   1   8   4      112.43      112.74     14.52 o 
   2   8   4      662.11      648.95     23.22 o 
   3   8   4     1418.42     1408.62     37.76 o 
   4   8   4       47.00       40.14      9.71 o 
   5   8   4     3784.91     3974.48     69.34 o 
   6   8   4      952.78     1007.73     29.85 o 
   7   8   4     7930.40     8021.41     90.64 o 
   8   8   4     1575.28     1498.77     43.49 o 
   9   8   4    10644.97    11154.87    117.19 o 
  10   8   4      196.41      206.85     19.06 o 
  11   8   4     2390.65     2386.43     53.10 o 
  12   8   4      441.37      378.12     25.38 o 
   1   9   4     2624.45     2628.93     46.00 o 
   2   9   4      758.19      701.18     24.81 o 
   3   9   4     4198.73     4208.57     74.17 o 
   4   9   4       46.46       40.92      9.90 o 
   5   9   4     2201.73     2122.79     63.76 o 
   6   9   4        0.75        8.43      9.71 o 
   7   9   4      709.27      674.00     31.58 o 
   8   9   4       50.96       56.84     18.10 o 
   9   9   4      149.98      109.73     38.19 o 
  10   9   4      221.14      197.81     46.64 o 
  11   9   4      978.77      994.40     35.08 o 
  12   9   4       84.64       76.12     20.13 o 
   0  10   4       30.18       24.70     13.75 o 
   1  10   4      456.13      445.58     21.76 o 
   2  10   4       31.22       22.88      9.13 o 
   3  10   4     1284.22     1286.23     43.30 o 
   4  10   4      439.91      453.15     21.80 o 
   5  10   4      534.27      519.56     33.42 o 
   6  10   4      916.18      825.80     33.64 o 
   7  10   4      962.57      848.56     35.07 o 
   8  10   4      444.90      384.48     27.04 o 
   9  10   4      814.52      720.00     60.42 o 
  10  10   4      127.70      119.21     29.66 o 
  11  10   4      382.82      318.82     28.17 o 
  12  10   4      350.28      339.39     33.04 o 
   1  11   4     9587.08     9921.62    102.46 o 
   2  11   4     1948.88     1930.69     41.77 o 
   3  11   4     5286.01     5605.11     84.87 o 
   4  11   4     1538.94     1511.83     37.16 o 
   5  11   4     2166.99     2100.69     72.99 o 
   6  11   4       84.82       73.68     14.58 o 
   7  11   4      433.10      418.41     27.50 o 
   8  11   4       73.36       54.20     14.22 o 
   9  11   4      152.62      139.00     33.06 o 
  10  11   4       24.06       21.92     12.24 o 
  11  11   4     1328.33     1350.03     48.25 o 
   0  12   4     1359.68     1400.84     70.98 o 
   1  12   4        0.60        4.67      8.68 o 
   2  12   4      126.06      102.00     13.90 o 
   3  12   4      585.32      534.98     41.57 o 
   4  12   4     1085.81     1057.85     32.17 o 
   5  12   4     1332.30     1258.56     35.14 o 
   6  12   4      110.35       72.43     15.16 o 
   7  12   4     1651.86     1630.21     48.86 o 
   8  12   4      658.83      635.73     33.95 o 
   9  12   4     1290.18     1215.53     51.41 o 
  10  12   4        5.86        4.08     12.23 o 
   1  13   4     4629.09     4896.20     71.33 o 
   2  13   4     1304.94     1322.77     36.41 o 
   3  13   4     1113.57     1038.11     32.81 o 
   4  13   4      183.58      186.78     18.42 o 
   5  13   4      276.55      288.77     20.24 o 
   6  13   4      259.32      223.79     22.08 o 
   7  13   4       19.80       42.17     12.55 o 
   8  13   4       17.19        7.96     10.79 o 
   9  13   4       42.88       41.60     13.80 o 
  10  13   4       90.61       87.67     17.95 o 
   0  14   4      649.32      652.92     39.37 o 
   1  14   4     1059.53     1123.20     34.25 o 
   2  14   4       46.84       45.38     11.95 o 
   3  14   4     3408.19     3597.34     62.04 o 
   4  14   4     1030.30     1031.97     45.09 o 
   5  14   4     5432.68     5704.86     80.50 o 
   6  14   4      173.48      163.50     20.40 o 
   7  14   4     3560.22     3538.39    128.73 o 
   8  14   4       28.62       43.18     14.35 o 
   9  14   4     1688.52     1639.64     52.84 o 
   1  15   4      641.61      696.05     28.94 o 
   2  15   4       20.86        2.86      8.92 o 
   3  15   4      133.89      139.86     16.17 o 
   4  15   4       48.04       30.26     13.00 o 
   5  15   4       46.59       60.80     14.39 o 
   6  15   4       14.78       19.90     11.49 o 
   7  15   4      123.44      115.10     17.40 o 
   8  15   4        1.86       12.63     12.59 o 
   0  16   4      235.80      206.19     30.82 o 
   1  16   4        6.83        4.34      9.28 o 
   2  16   4      142.21      102.02     14.88 o 
   3  16   4      730.60      706.66     29.46 o 
   4  16   4      751.77      715.68     29.63 o 
   5  16   4     1057.04     1000.12     40.44 o 
   6  16   4      359.52      312.58     33.06 o 
   7  16   4     2069.31     2160.24     78.25 o 
   1  17   4     3090.90     3288.62     63.00 o 
   2  17   4       65.06       65.47     15.25 o 
   3  17   4     2488.25     2628.45     73.03 o 
   4  17   4      240.12      206.59     22.84 o 
   5  17   4      937.81     1001.53     51.44 o 
   6  17   4      190.66      150.46     24.97 o 
   0  18   4        0.32        5.35     19.73 o 
   1  18   4        0.01       21.68     14.78 o 
   2  18   4       37.52       66.01     18.64 o 
   3  18   4       43.04       62.33     14.32 o 
   4  18   4      123.83       85.49     37.56 o 
   1   0   5     4795.94     4681.09     85.31 o 
   2   0   5     1812.28     1694.23     50.17 o 
   3   0   5     2321.39     2399.74     61.07 o 
   4   0   5     2778.67     2835.61     81.86 o 
   5   0   5     1106.05     1121.22     43.74 o 
   6   0   5     1366.66     1409.16     49.97 o 
   7   0   5      451.34      344.68     29.64 o 
   8   0   5     4515.16     4915.36    101.05 o 
   9   0   5      147.57      149.21     24.09 o 
  10   0   5     5986.08     6284.43    124.30 o 
  11   0   5     1524.91     1426.35    163.67 o 
  12   0   5     2107.73     2055.84    113.41 o 
   0   1   5     3825.76     3935.00     99.34 o 
   1   1   5        6.04       14.87      9.66 o 
   2   1   5     2200.66     2098.49     39.39 o 
   3   1   5       13.68        6.93      8.20 o 
   4   1   5      815.42      751.01     25.16 o 
   5   1   5      126.95      126.56     13.95 o 
   6   1   5       17.76        9.17      8.09 o 
   7   1   5      774.31      764.15     27.35 o 
   8   1   5       19.80       16.32      9.05 o 
   9   1   5     1582.34     1551.01     41.08 o 
  10   1   5      815.78      827.77     34.46 o 
  11   1   5      336.42      310.04     23.72 o 
  12   1   5        5.55       24.07     14.11 o 
   1   2   5     2874.80     2737.49     51.59 o 
   2   2   5     1774.81     1755.08     41.39 o 
   3   2   5      654.91      593.54     32.92 o 
   4   2   5      821.69      766.34     25.39 o 
   5   2   5       16.28       13.20      8.19 o 
   6   2   5      692.05      713.35     25.35 o 
   7   2   5        0.52        1.50      7.42 o 
   8   2   5     1494.30     1517.62     50.16 o 
   9   2   5       33.72       16.26     13.22 o 
  10   2   5     3284.10     3432.18     63.64 o 
  11   2   5        1.77        3.35      9.83 o 
  12   2   5     1572.61     1423.26     58.84 o 
   0   3   5    15849.55    16748.34    188.32 o 
   1   3   5        6.63       14.25      9.72 o 
   2   3   5     9995.37    10469.67     86.13 o 
   3   3   5      572.90      517.36     18.26 o 
   4   3   5     1453.63     1461.15     40.90 o 
   5   3   5     1192.02     1135.28     30.57 o 
   6   3   5      661.47      664.20     24.79 o 
   7   3   5     2185.60     2111.32     44.06 o 
   8   3   5      238.17      224.82     18.21 o 
   9   3   5     1382.09     1379.19     46.17 o 
  10   3   5      814.92      742.00     46.88 o 
  11   3   5      877.41      922.13     40.92 o 
  12   3   5     1367.20     1450.46     64.29 o 
   1   4   5       31.43       28.02      7.89 o 
   2   4   5       29.01       10.68      7.58 o 
   3   4   5      255.60      233.59     13.81 o 
   4   4   5       13.32       12.07      9.21 o 
   5   4   5       69.83       65.29     16.30 o 
   6   4   5       13.45        0.22      9.86 o 
   7   4   5        0.67        0.69     11.88 o 
   8   4   5      385.91      383.42     27.30 o 
   9   4   5       45.77       43.02     13.86 o 
  10   4   5      100.88       83.17     16.21 o 
  11   4   5       15.31       24.15     13.62 o 
  12   4   5       11.08        7.14     23.45 o 
   0   5   5     8265.91     8490.69    139.83 o 
   1   5   5      795.91      718.29     21.31 o 
   2   5   5     2393.90     2395.14     38.04 o 
   3   5   5     1483.19     1447.22     32.97 o 
   4   5   5     1877.41     1795.75     59.87 o 
   5   5   5     1979.64     1951.39     48.23 o 
   6   5   5      477.68      433.17     26.35 o 
   7   5   5     1317.40     1275.03     41.63 o 
   8   5   5       41.15       48.06     14.64 o 
   9   5   5      968.40      981.45     62.18 o 
  10   5   5      518.44      569.67     34.15 o 
  11   5   5      558.64      610.41     36.55 o 
  12   5   5      440.66      422.41     49.13 o 
   1   6   5     5941.05     5881.49     72.18 o 
   2   6   5      471.10      484.87     21.58 o 
   3   6   5     1496.65     1399.80     33.87 o 
   4   6   5      264.75      237.94     25.21 o 
   5   6   5      204.99      203.88     16.82 o 
   6   6   5     2567.31     2395.61     54.81 o 
   7   6   5      200.95      178.68     20.15 o 
   8   6   5     4729.09     4789.21     83.83 o 
   9   6   5       32.19       33.93     11.49 o 
  10   6   5     3514.23     3653.56     66.72 o 
  11   6   5      180.49      150.57     24.48 o 
  12   6   5      486.90      470.38     32.64 o 
   0   7   5       90.08       76.09     17.03 o 
   1   7   5      410.97      382.89     20.31 o 
   2   7   5      417.72      403.61     20.49 o 
   3   7   5      281.89      243.66     17.04 o 
   4   7   5      423.48      388.53     25.60 o 
   5   7   5       56.30       46.57     14.43 o 
   6   7   5       18.55       31.94     11.58 o 
   7   7   5      158.50      157.18     19.24 o 
   8   7   5       66.34       71.51     13.51 o 
   9   7   5      214.94      231.42     20.01 o 
  10   7   5        3.87       -3.58     13.44 o 
  11   7   5        0.08       -3.19     10.16 o 
   1   8   5      428.90      375.20     20.99 o 
   2   8   5     2317.91     2391.61     46.27 o 
   3   8   5     2124.70     2209.79     44.53 o 
   4   8   5     3252.74     3314.06     66.54 o 
   5   8   5     1446.53     1369.42     43.56 o 
   6   8   5     2212.29     2187.50     85.04 o 
   7   8   5      558.49      518.33     30.86 o 
   8   8   5     6587.68     6820.63    106.54 o 
   9   8   5      111.16      145.07     26.09 o 
  10   8   5     2693.70     2683.97     67.73 o 
  11   8   5      309.24      219.19     24.61 o 
   0   9   5     2161.17     2112.37     62.89 o 
   1   9   5      108.80      109.80     15.44 o 
   2   9   5     4177.07     4268.68     64.27 o 
   3   9   5       14.11        4.06      9.22 o 
   4   9   5      863.43      831.20     34.59 o 
   5   9   5      331.61      290.31     24.46 o 
   6   9   5      410.64      399.38     30.95 o 
   7   9   5     1088.61     1087.46     45.10 o 
   8   9   5       83.57       51.94     14.63 o 
   9   9   5      928.82      880.82     51.79 o 
  10   9   5      293.40      234.82     25.16 o 
   1  10   5      885.91      840.42     29.50 o 
   2  10   5      170.24      153.97     16.25 o 
   3  10   5      172.52      145.50     15.51 o 
   4  10   5        2.45       13.84     13.62 o 
   5  10   5       61.08       41.43     13.47 o 
   6  10   5      440.54      437.78     29.34 o 
   7  10   5       25.37       32.95     12.96 o 
   8  10   5     1582.87     1466.04     49.07 o 
   9  10   5        1.73        0.56     11.97 o 
  10  10   5      560.72      531.42     35.07 o 
   0  11   5     4330.61     4539.40     97.89 o 
   1  11   5      230.59      238.02     19.25 o 
   2  11   5     2395.19     2527.91     66.03 o 
   3  11   5      713.60      700.30     28.14 o 
   4  11   5     2637.97     2754.86     64.02 o 
   5  11   5     1558.46     1549.20     48.53 o 
   6  11   5      577.57      541.55     32.39 o 
   7  11   5     1739.19     1757.81     53.35 o 
   8  11   5       28.17       24.31     13.13 o 
   9  11   5     1525.38     1569.30     52.72 o 
   1  12   5      347.18      340.44     22.32 o 
   2  12   5      339.71      361.27     35.55 o 
   3  12   5      229.07      229.81     19.42 o 
   4  12   5     1678.74     1714.52     79.90 o 
   5  12   5      325.01      289.14     25.82 o 
   6  12   5      821.09      858.66     38.18 o 
   7  12   5      159.46      131.90     20.25 o 
   8  12   5      131.82      130.85     20.15 o 
   9  12   5        0.22      -10.90     11.12 o 
   0  13   5     2212.02     2148.46    154.36 o 
   1  13   5       49.18       46.29     13.13 o 
   2  13   5     1184.99     1194.60     37.05 o 
   3  13   5      396.52      391.10     24.11 o 
   4  13   5      156.30      145.50     19.31 o 
   5  13   5      348.94      363.77     28.41 o 
   6  13   5      312.66      359.46     28.81 o 
   7  13   5      303.05      249.83     30.67 o 
   8  13   5       20.67       11.79     21.67 o 
   1  14   5     2173.96     2318.11     52.49 o 
   2  14   5     1559.23     1707.39     45.05 o 
   3  14   5      710.24      771.55     31.67 o 
   4  14   5     1813.78     1789.31     54.82 o 
   5  14   5       78.71       80.22     19.73 o 
   6  14   5     1926.48     1959.49     58.39 o 
   7  14   5        1.20       13.25     13.82 o 
   0  15   5       40.31       31.37     16.11 o 
   1  15   5       45.34       42.38     11.92 o 
   2  15   5       11.95       14.31     10.55 o 
   3  15   5      330.53      358.37     24.43 o 
   4  15   5      166.06      144.26     26.94 o 
   5  15   5      186.22      162.91     23.76 o 
   6  15   5      357.71      347.17     43.79 o 
   1  16   5      978.29     1047.63     58.68 o 
   2  16   5      386.60      382.83     29.28 o 
   3  16   5      432.18      408.85     26.34 o 
   4  16   5      843.26      920.43     41.59 o 
   0   0   6    10972.11    11758.25    227.51 o 
   1   0   6      346.25      344.66     40.64 o 
   2   0   6     7431.85     7536.04    122.64 o 
   3   0   6     1131.56     1005.82     43.61 o 
   4   0   6      825.92      800.23     40.35 o 
   5   0   6      133.77      145.28     22.50 o 
   6   0   6       11.21       17.90     16.74 o 
   7   0   6      626.87      562.58     36.23 o 
   8   0   6      118.85      110.20     46.97 o 
   9   0   6     1235.16     1232.22     54.01 o 
  10   0   6      263.90      243.65     30.00 o 
  11   0   6      671.92      668.53     46.84 o 
   1   1   6      946.12      867.95     28.49 o 
   2   1   6        1.19        5.81      8.54 o 
   3   1   6       85.51       72.94     12.57 o 
   4   1   6     1325.08     1236.77     34.49 o 
   5   1   6       38.22       23.29      9.48 o 
   6   1   6     1375.59     1353.29     37.20 o 
   7   1   6        5.33       10.94      9.27 o 
   8   1   6     1434.98     1477.60     40.74 o 
   9   1   6        0.13       -4.66      8.97 o 
  10   1   6      105.62       96.08     33.86 o 
   0   2   6     6419.56     7023.88    170.89 o 
   1   2   6      143.59      146.37     14.99 o 
   2   2   6     1870.61     1914.76     56.80 o 
   3   2   6      163.84      171.39     16.29 o 
   4   2   6       27.77       30.66     10.35 o 
   5   2   6      450.85      477.12     24.06 o 
   6   2   6      100.29       62.69     16.20 o 
   7   2   6     1060.27     1019.37     47.84 o 
   8   2   6      160.54      202.23     29.79 o 
   9   2   6     1197.59     1188.71     45.31 o 
  10   2   6       45.96       56.00     15.29 o 
   1   3   6     3078.48     3187.28     49.86 o 
   2   3   6       63.20       85.39     12.77 o 
   3   3   6     1331.94     1390.99     35.59 o 
   4   3   6     1301.37     1296.65     41.79 o 
   5   3   6      636.67      621.47     31.78 o 
   6   3   6     5405.62     5712.24     92.63 o 
   7   3   6       30.48       23.04     12.62 o 
   8   3   6     3870.10     4052.08     80.67 o 
   9   3   6      216.09      208.27     24.58 o 
  10   3   6     2049.60     2111.18     61.43 o 
   0   4   6      219.47      202.88     22.79 o 
   1   4   6        6.07       -1.80      8.39 o 
   2   4   6       38.48       45.77     15.00 o 
   3   4   6       55.28       47.50     17.30 o 
   4   4   6      332.45      314.79     56.40 o 
   5   4   6      109.71       90.77     16.43 o 
   6   4   6       71.48       50.98     15.48 o 
   7   4   6       19.01        5.19     14.62 o 
   8   4   6       24.40       20.88     13.33 o 
   9   4   6       25.99       26.55     13.34 o 
  10   4   6       28.65       26.91     14.98 o 
   1   5   6      844.44      788.78     27.54 o 
   2   5   6       31.08       30.56     14.67 o 
   3   5   6      283.72      291.84     24.24 o 
   4   5   6      775.95      809.95     43.75 o 
   5   5   6      373.52      334.43     33.52 o 
   6   5   6     4055.97     4291.35     80.11 o 
   7   5   6      572.74      543.19     32.54 o 
   8   5   6     3029.24     3121.06     70.51 o 
   9   5   6        1.58       -3.39     10.88 o 
  10   5   6     1184.95     1153.15     45.92 o 
   0   6   6     2667.56     2626.02    103.49 o 
   1   6   6        9.75        6.31      7.98 o 
   2   6   6     2810.27     2915.65     64.07 o 
   3   6   6      250.30      269.06     23.80 o 
   4   6   6     3535.79     3629.83     74.20 o 
   5   6   6      344.72      346.94     27.08 o 
   6   6   6      121.54      114.74     18.83 o 
   7   6   6      915.12      904.09     39.17 o 
   8   6   6      130.98      149.29     20.98 o 
   9   6   6      693.46      659.91     44.74 o 
  10   6   6       12.66       -0.56     30.24 o 
   1   7   6        7.38       10.20      8.60 o 
   2   7   6       54.57       26.18     11.90 o 
   3   7   6        8.80       11.75     12.38 o 
   4   7   6       11.69       -1.18     13.21 o 
   5   7   6        3.48        1.21     10.76 o 
   6   7   6        1.21        6.58     10.60 o 
   7   7   6       43.28       54.69     14.89 o 
   8   7   6       23.50       30.90     14.01 o 
   9   7   6       27.94       10.52     14.18 o 
   0   8   6     3430.53     3496.74     85.16 o 
   1   8   6      388.10      368.73     23.19 o 
   2   8   6     5807.13     5993.43    100.66 o 
   3   8   6     1389.31     1370.98     45.87 o 
   4   8   6     2111.39     2339.53     62.40 o 
   5   8   6     1798.18     1754.71     53.63 o 
   6   8   6       10.12       23.83     11.73 o 
   7   8   6      845.63      890.04     39.71 o 
   8   8   6      283.69      319.34     28.94 o 
   9   8   6      484.99      502.17     35.77 o 
   1   9   6     1011.85     1029.77     33.86 o 
   2   9   6       81.34       67.71     14.94 o 
   3   9   6      555.76      526.10     31.95 o 
   4   9   6      865.23      809.53     37.33 o 
   5   9   6      143.24      156.32     25.57 o 
   6   9   6     1400.43     1328.90     47.92 o 
   7   9   6        1.54        8.69     11.78 o 
   8   9   6     1528.44     1465.82     58.17 o 
   0  10   6      204.50      201.05     26.67 o 
   1  10   6       54.72       58.30     11.80 o 
   2  10   6      640.87      657.29     31.96 o 
   3  10   6      355.34      304.23     27.20 o 
   4  10   6     1302.71     1296.33     61.86 o 
   5  10   6       74.60       63.39     16.56 o 
   6  10   6       19.41       38.58     14.99 o 
   7  10   6       74.92       70.21     16.32 o 
   1  11   6      997.91      946.96     33.56 o 
   2  11   6       19.28       25.42     10.58 o 
   3  11   6      296.10      306.83     29.93 o 
   4  11   6     1014.28     1102.88     47.55 o 
   5  11   6      172.24      162.47     22.52 o 
   6  11   6     3599.19     3797.92     83.67 o 
   7  11   6      355.95      324.79     29.29 o 
   0  12   6     2457.04     2465.77    130.12 o 
   1  12   6       21.97       19.00     10.12 o 
   2  12   6      985.94     1086.98     43.56 o 
   3  12   6      335.62      361.91     29.98 o 
   4  12   6       30.06       -2.71     11.71 o 
   5  12   6      109.64       95.96     28.05 o 
   6  12   6       30.11       44.23     20.60 o 
   1  13   6      289.95      308.89     23.30 o 
   2  13   6       22.05       10.32     18.49 o 
   3  13   6      151.58      214.85     25.26 o 
   4  13   6       27.64       11.50     13.51 o 
   0  14   6     5956.97     6271.53    132.69 o 
   1  14   6       76.35      110.29     20.90 o 
   2  14   6     1942.28     2084.90     75.78 o 
   1   0   7     2236.55     2330.81     69.87 o 
   2   0   7        1.68       -3.67     13.05 o 
   3   0   7     3953.58     4013.64     94.63 o 
   4   0   7        8.38       22.27     14.68 o 
   5   0   7     1830.06     1957.00     66.93 o 
   6   0   7      322.29      276.56     31.29 o 
   7   0   7      205.49      257.96     30.22 o 
   8   0   7       33.71       10.85     25.77 o 
   0   1   7       11.47       12.83     20.10 o 
   1   1   7       40.38       49.05     12.35 o 
   2   1   7        5.52        3.94     11.78 o 
   3   1   7      594.39      511.39     31.99 o 
   4   1   7        0.15       19.46     10.16 o 
   5   1   7      706.69      754.72     36.59 o 
   6   1   7        0.49        9.39     12.66 o 
   7   1   7      459.79      407.72     30.74 o 
   8   1   7        0.75      -10.80     15.45 o 
   1   2   7     1000.19     1100.26     62.75 o 
   2   2   7        0.10       14.69     12.46 o 
   3   2   7     2394.20     2520.13     61.64 o 
   4   2   7       48.61       37.35     14.11 o 
   5   2   7     1254.69     1300.13     47.41 o 
   6   2   7      104.43      101.56     19.27 o 
   7   2   7        5.60        6.10     13.67 o 
   8   2   7      295.16      251.10     27.01 o 
   0   3   7      176.78      166.77     34.86 o 
   1   3   7      110.20       88.17     27.06 o 
   2   3   7       89.29       91.34     20.75 o 
   3   3   7     1717.53     1835.82     87.96 o 
   4   3   7        5.48       14.92     17.97 o 
   5   3   7     4820.51     5236.42     93.51 o 
   6   3   7        7.39       30.88     14.33 o 
   7   3   7     3597.79     3978.05     83.73 o 
   1   4   7       54.38       62.15     14.18 o 
   2   4   7       39.87       74.71     19.84 o 
   3   4   7       10.99       16.96     18.51 o 
   4   4   7       88.39       83.21     23.87 o 
   5   4   7       14.84       15.42     17.39 o 
   6   4   7        0.40      -22.19     24.78 o 
   7   4   7      128.46      148.62     26.55 o 
   0   5   7      129.58       94.11     26.71 o 
   1   5   7       72.93       89.43     20.25 o 
   2   5   7        1.25       15.05     11.84 o 
   3   5   7      728.00      744.01     37.26 o 
   4   5   7       46.52       26.28     13.20 o 
   5   5   7     2379.04     2551.45    145.33 o 
   6   5   7      115.29       85.46     22.40 o 
   7   5   7     2230.94     2411.55     82.56 o 
   1   6   7     3005.86     3184.03     71.42 o 
   2   6   7       93.92      171.01     46.78 o 
   3   6   7     1855.77     1895.55     59.65 o 
   4   6   7       35.99        5.87     12.28 o 
   5   6   7     1169.67     1171.32     46.10 o 
   6   6   7       58.84       75.82     18.42 o 
   0   7   7      104.49      103.02     22.91 o 
   1   7   7       86.42       81.31     24.79 o 
   2   7   7        0.01        2.48     12.09 o 
   3   7   7       12.02      -10.99     10.99 o 
   4   7   7        2.34       25.12     13.37 o 
   5   7   7        0.82       10.00     13.82 o 
   6   7   7        0.94       18.20     13.88 o 
   1   8   7     3088.59     3217.59     73.73 o 
   2   8   7      206.71      213.08     28.10 o 
   3   8   7     3222.35     3392.98     77.97 o 
   4   8   7      333.00      302.05     31.17 o 
   5   8   7      779.84      823.17     41.69 o 
   0   9   7      489.56      543.19     40.51 o 
   1   9   7        8.73        7.07     11.11 o 
   2   9   7       59.35       41.33     15.06 o 
   3   9   7      470.29      432.37     32.48 o 
   4   9   7        6.34        0.40     17.25 o 
   1  10   7      580.21      653.25     36.64 o 
   2  10   7        2.55        2.06     41.85 o 
   3  10   7      383.07      384.25     31.73 o 
   0   0   8      686.30      877.90     67.48 o 
   1   0   8       40.71       18.82     28.34 o 
   2   0   8     2307.30     2388.60    109.93 o 
   1   1   8      116.60      157.42     27.24 o 
   2   1   8      454.00      514.39     41.76 o 
   1   2   8      105.69       95.10     23.64 o 
   2   2   8      666.45      700.86     47.63 o 
   1   3   8      486.31      558.79     44.89 o 
                                                 
