# Supplementary material for: catena-Poly[[tetra-μ-formato-κ8 O:O′-dicopper(II)]-μ-hexa­methyl­ene­tetra­mine-κ2 N 1:N 5]
Source: Acta Crystallogr Sect E Struct Rep Online. 2013 Nov 30;69(Pt 12):m690. doi: 10.1107/S160053681303184X (PMC3885013; doi:10.1107/S160053681303184X)
Supplement: Supplementary file 3 [file e-69-0m690-Isup3.mol]

@<TRIPOS>MOLECULE
62
    54    63     1
SMALL
NO_CHARGES
****
Generated from the CSD

@<TRIPOS>ATOM
     1 Cu1      0.4131   9.8373   0.4460   Cu        1 RES1   0.0000
     2 N1       1.1880  11.7297   1.2871   N.3       1 RES1   0.0000
     3 C6       3.0083  12.9607   3.0918   C.3       1 RES1   0.0000
     4 H6A      3.4217  13.7609   3.5025   H         1 RES1   0.0000
     5 O1      -0.7955  10.5955  -0.9023   O.co2     1 RES1   0.0000
     6 O2      -1.4858   8.5883  -1.6492   O.co2     1 RES1   0.0000
     7 O3      -1.1086   9.6635   1.6758   O.co2     1 RES1   0.0000
     8 O4      -1.8016   7.6494   0.9470   O.co2     1 RES1   0.0000
     9 C1      -1.4649   9.8415  -1.6421   C.2       1 RES1   0.0000
    10 H1      -2.0265  10.2718  -2.2769   H         1 RES1   0.0000
    11 C2      -1.8575   8.6547   1.6965   C.2       1 RES1   0.0000
    12 H2      -2.5437   8.6526   2.3540   H         1 RES1   0.0000
    13 C3       2.6644  11.7796   1.0559   C.3       1 RES1   0.0000
    14 H3A      3.0805  10.9665   1.4393   H         1 RES1   0.0000
    15 H3B      2.8403  11.7805   0.0816   H         1 RES1   0.0000
    16 C4       0.9568  11.7739   2.7537   C.3       1 RES1   0.0000
    17 H4A     -0.0184  11.7735   2.9279   H         1 RES1   0.0000
    18 H4B      1.3388  10.9596   3.1669   H         1 RES1   0.0000
    19 C5       0.5972  12.9607   0.6925   C.3       1 RES1   0.0000
    20 H5A     -0.3806  12.9607   0.8427   H         1 RES1   0.0000
    21 H5B      0.7560  12.9607  -0.2850   H         1 RES1   0.0000
    22 N2       3.2839  12.9607   1.6538   N.3       1 RES1   0.0000
    23 N3       1.5580  12.9607   3.3807   N.3       1 RES1   0.0000
    24 Cu1     -0.4131   7.4437  -0.4460   Cu        1 RES1   0.0000
    25 N1      -1.1880   5.5513  -1.2871   N.3       1 RES1   0.0000
    26 C6      -3.0083   4.3202  -3.0918   C.3       1 RES1   0.0000
    27 H6A     -3.4217   3.5201  -3.5025   H         1 RES1   0.0000
    28 O1       0.7955   6.6855   0.9023   O.co2     1 RES1   0.0000
    29 O2       1.4858   8.6927   1.6492   O.co2     1 RES1   0.0000
    30 O3       1.1086   7.6175  -1.6758   O.co2     1 RES1   0.0000
    31 O4       1.8016   9.6316  -0.9470   O.co2     1 RES1   0.0000
    32 C1       1.4649   7.4395   1.6421   C.2       1 RES1   0.0000
    33 H1       2.0265   7.0092   2.2769   H         1 RES1   0.0000
    34 C2       1.8575   8.6263  -1.6965   C.2       1 RES1   0.0000
    35 H2       2.5437   8.6284  -2.3540   H         1 RES1   0.0000
    36 C3      -2.6644   5.5014  -1.0559   C.3       1 RES1   0.0000
    37 H3A     -3.0805   6.3145  -1.4393   H         1 RES1   0.0000
    38 H3B     -2.8403   5.5005  -0.0816   H         1 RES1   0.0000
    39 C4      -0.9568   5.5071  -2.7537   C.3       1 RES1   0.0000
    40 H4A      0.0184   5.5075  -2.9279   H         1 RES1   0.0000
    41 H4B     -1.3388   6.3214  -3.1669   H         1 RES1   0.0000
    42 C5      -0.5972   4.3202  -0.6925   C.3       1 RES1   0.0000
    43 H5A      0.3806   4.3202  -0.8427   H         1 RES1   0.0000
    44 H5B     -0.7560   4.3202   0.2850   H         1 RES1   0.0000
    45 N2      -3.2839   4.3202  -1.6538   N.3       1 RES1   0.0000
    46 N3      -1.5580   4.3202  -3.3807   N.3       1 RES1   0.0000
    47 N1      -1.1880   3.0892  -1.2871   N.3       1 RES1   0.0000
    48 N1       1.1880  14.1918   1.2871   N.3       1 RES1   0.0000
    49 H6A     -3.4217   5.1204  -3.5025   H         1 RES1   0.0000
    50 H6A      3.4217  12.1606   3.5025   H         1 RES1   0.0000
    51 C3      -2.6644   3.1391  -1.0559   C.3       1 RES1   0.0000
    52 C3       2.6644  14.1419   1.0559   C.3       1 RES1   0.0000
    53 C4      -0.9568   3.1334  -2.7537   C.3       1 RES1   0.0000
    54 C4       0.9568  14.1476   2.7537   C.3       1 RES1   0.0000
@<TRIPOS>BOND
     1     1     2    1
     2     1     5   un
     3     1     7   un
     4     1    24   un
     5     1    29   un
     6     1    31   un
     7     2    13    1
     8     2    16    1
     9     2    19    1
    10     3     4    1
    11     3    22    1
    12     3    23    1
    13     3    50    1
    14     5     9   un
    15     6     9   un
    16     6    24   un
    17     7    11   un
    18     8    11   un
    19     8    24   un
    20     9    10    1
    21    11    12    1
    22    13    14    1
    23    13    15    1
    24    13    22    1
    25    16    17    1
    26    16    18    1
    27    16    23    1
    28    19    20    1
    29    19    21    1
    30    19    48    1
    31    22    52    1
    32    23    54    1
    33    24    25    1
    34    24    28   un
    35    24    30   un
    36    25    36    1
    37    25    39    1
    38    25    42    1
    39    26    27    1
    40    26    45    1
    41    26    46    1
    42    26    49    1
    43    28    32   un
    44    29    32   un
    45    30    34   un
    46    31    34   un
    47    32    33    1
    48    34    35    1
    49    36    37    1
    50    36    38    1
    51    36    45    1
    52    39    40    1
    53    39    41    1
    54    39    46    1
    55    42    43    1
    56    42    44    1
    57    42    47    1
    58    45    51    1
    59    46    53    1
    60    47    51    1
    61    47    53    1
    62    48    52    1
    63    48    54    1
@<TRIPOS>SUBSTRUCTURE
     1 RES1        1 GROUP             0 ****  ****    0          
@<TRIPOS>CRYSIN
   13.1252   17.2810    6.4777   90.0000   90.0000   90.0000    62     1
